# Supplementary material for: Transcriptomic Profiling of DAF-7/TGFβ Pathway Mutants in C. elegans
Source: Genes (Basel). 2020 Mar 9;11(3):288. doi: 10.3390/genes11030288 (PMC7140792; doi:10.3390/genes11030288)
Supplement: Supplementary file 1 [file genes-11-00288-s001.zip]

Archive with 15 entries (12 files):
- supplemental figures 4/
- supplemental figures 4/Supplemental Figure 1.docx
- __MACOSX/
- __MACOSX/supplemental figures 4/
- __MACOSX/supplemental figures 4/._Supplemental Figure 1.docx
- supplemental figures 4/Table S1.xlsx
- __MACOSX/supplemental figures 4/._Table S1.xlsx
- supplemental figures 4/Table S2.xlsx
- __MACOSX/supplemental figures 4/._Table S2.xlsx
- supplemental figures 4/Table S3.xlsx
- __MACOSX/supplemental figures 4/._Table S3.xlsx
- supplemental figures 4/Table S4.xlsx
- __MACOSX/supplemental figures 4/._Table S4.xlsx
- supplemental figures 4/Table S5.xlsx
- __MACOSX/supplemental figures 4/._Table S5.xlsx
