# Supplementary material for: Transcriptomic Profiling of DAF-7/TGFβ Pathway Mutants in C. elegans
Source: Genes (Basel). 2020 Mar 9;11(3):288. doi: 10.3390/genes11030288 (PMC7140792; doi:10.3390/genes11030288)
Supplement: Supplementary file 1 [file genes-11-00288-s001.zip › supplemental figures 4/Table S1.xlsx]

## Sheet: Sheet1
Summary of RNA sequencing analysis
	daf1_3_b1		daf1_3_b2		daf1_3_b3		daf1_b1		daf1_b2		daf1_b3		N2_b1		N2_b2		N2_b3
	R1	R2	R1	R2	R1	R2	R1	R2	R1	R2	R1	R2	R1	R2	R1	R2	R1	R2
Input	32871192	32871192	29080542	29080542	30583326	30582326	29772641	29772641	27197644	27197644	28897237	28897237	25910745	25910745	27407213	27407213	35677949	35677949
Mapped	32,561,082 (99.1%)	32,044,375 (97.5%)	28,721,083 (98.8%)	28,226,801 (97.1%)	30,264,649 (99.0%)	29,726,789 (97.2%)	29,528,799 (99.2%)	28,941,645 (97.2%)	26,764,702 (98.4%)	26,410,379 (97.1%)	28,613,535 (99.0%)	28,124,919 (97.3%)	25,719,979 (99.3%)	25,295,405 (97.6%)	27,075,924 (98.8%)	26,592,517 (97.0%)	35,386,402 (99.2%)	34,711,787 (97.3%)
Of these:
Multiple Alignments	1,342,985 (4.1%)	1,326,527 (4.1%)	1,225,174 (4.3%)	1,207,550 (4.3%)	974,848 (3.2%)	960,242 (3.2%)	1,208,525 (4.1%)	1,189,470 (4.1%)	1,185,876 (4.4%)	1,172,154 (4.4%)	1,195,153 (4.2%)	1,179,387 (4.2%)	1,027,468 (4.0%)	1,014,402 (4.0%)	1,043,594 (3.9%)	1,025,890 (3.9%)	1,278,269 (3.6%)	1,257,855 (3.6%)
Multiple Alignments (>20)	643	646	1037	1039	912	914	943	942	646	647	1002	1005	629	631	538	539	874	872
Overall Read Mapping Rate	0.983		0.979		0.981		0.982		0.978		0.982		0.984		0.979		0.982
Aligned Pairs	31824318		27973473		29507662		28766937		26160052		27947720		25163586		26374356		34509496
Of these:
Multiple Alignments	1,314,901 (4.1%)		1,194,771 (4.3%)		950,283 (3.2%)		1,178,753 (4.1%)		1,159,977 (4.4%)		1,169,172 (4.2%)		1,006,961 (4.0%)		1,016,932 (3.9%)		1,247,618 (3.6%)
Discordant Alignments	70,304 (0.2%)		80,536 (0.3%)		63,685 (0.2%)		61,099 (0.2%)		58,088 (0.2%)		55,048 (0.2%)		45,361 (0.2%)		63,686 (0.2%)		76,723 (0.2%)
Concordant Pair Alignment Rate	0.966		0.959		0.963		0.964		0.96		0.965		0.969		0.96		0.965
