# Supplementary material for: Transcriptomic Profiling of DAF-7/TGFβ Pathway Mutants in C. elegans
Source: Genes (Basel). 2020 Mar 9;11(3):288. doi: 10.3390/genes11030288 (PMC7140792; doi:10.3390/genes11030288)
Supplement: Supplementary file 1 [file genes-11-00288-s001.zip › supplemental figures 4/Table S2.xlsx]

## Sheet: Sheet1
Primers used for qPCR analysis and product size
abu-11
FW	TGTTCAGGTCGGAGGAACCA
REV	ATTGTGGCTGACACTGTGGG
Size	230
abu-8
FW	CCTTGTGGTGTCTGGCAGC
REV	GAGTTTGTTGTGGCTGAGCG
Size	173
pqn-74
FW	GCTACTCTCGCAGCTCTCG
REV	AACTCGTATCCTGGGAGGCA
Size	221
clec-61
FW	GCATCGGAGTACAGTGGGAC
REV	GTATCCGGGCGTAGCGATTT
Size	150
math-38
FW	ATGGGGGTCGCTGAAGAATG
REV	ACGGATTTGGAGCTTCCACC
Size	205
sodh-1
FW	TTCAAAGGTTACTTTCGACACCACT
REV	CAGCTGGAACGTCTTCGAGT
Size	164
