# Supplementary material for: Transcriptomic Profiling of DAF-7/TGFβ Pathway Mutants in C. elegans
Source: Genes (Basel). 2020 Mar 9;11(3):288. doi: 10.3390/genes11030288 (PMC7140792; doi:10.3390/genes11030288)
Supplement: Supplementary file 1 [file genes-11-00288-s001.zip › supplemental figures 4/Table S3.xlsx]

## Sheet: 2 fold sig
Differentially expressed genes between N2 and daf-1(m40)
gene	locus	daf1 FPKM	N2 FPKM	N2 vs. daf1 fold change	log2(fold_change)	p_value	q_value
C17H1.11	I:13107139-13107457	0	0.550252	Infinity	inf	0.0028	0.0189528
Y66A7AL.1	III:11472223-11472372	0	2.53094	Infinity	inf	0.00235	0.0168202
ZK809.10	IV:11659572-11659673	0	74.8812	Infinity	inf	0.00105	0.00909613
ssp-19	I:2562657-2563049	0.354429	0	-Infinity	-inf	0.00135	0.0109793
linc-58	I:7952884-7953125	1.14531	0	-Infinity	-inf	0.00035	0.00373776
F36D1.4	I:11271707-11272346	0.829685	0	-Infinity	-inf	0.0016	0.0125348
C54C8.12	I:12456917-12457215	28.1078	0	-Infinity	-inf	5e-05	0.000709265
fipr-26	I:8946707-8947197	1.12047	0	-Infinity	-inf	5e-05	0.000709265
ZC334.13	I:14015753-14016405	0.541445	0	-Infinity	-inf	0.00135	0.0109793
D2062.4	II:2623922-2624530	0.591643	0	-Infinity	-inf	5e-05	0.000709265
ZK177.3	II:5515860-5517133	0.380607	0	-Infinity	-inf	5e-05	0.000709265
ZK1248.5	II:5810578-5811750	0.421413	0	-Infinity	-inf	5e-05	0.000709265
F46F5.6	II:814468-814866	0.407118	0	-Infinity	-inf	0.00035	0.00373776
Y46G5A.37	II:12825545-12825833	0.66348	0	-Infinity	-inf	0.00045	0.00460661
-	III:7980736-7980954	3.03376	0	-Infinity	-inf	5e-05	0.000709265
msp-37	IV:10143994-10144175	1.06964	0	-Infinity	-inf	0.00135	0.0109793
dod-21	IV:12936737-12937948	0.928081	0	-Infinity	-inf	5e-05	0.000709265
C32H11.1	IV:12912789-12914969	0.590282	0	-Infinity	-inf	5e-05	0.000709265
T02B11.9	V:876291-877166	0.807972	0	-Infinity	-inf	5e-05	0.000709265
F41F3.1	V:4654554-4655786	0.36207	0	-Infinity	-inf	5e-05	0.000709265
fipr-7	V:10229811-10230134	0.996753	0	-Infinity	-inf	5e-05	0.000709265
nlp-25	V:19607510-19608410	0.792919	0	-Infinity	-inf	5e-05	0.000709265
Y47D7A.11	V:4427768-4428302	0.426874	0	-Infinity	-inf	5e-05	0.000709265
Y102A5C.35	V:16924984-16926125	0.358705	0	-Infinity	-inf	5e-05	0.000709265
ZK218.3	V:17097926-17098766	1.29147	0	-Infinity	-inf	5e-05	0.000709265
-	V:17633810-17634516	0.840694	0	-Infinity	-inf	5e-05	0.000709265
F26F2.10	V:20593367-20594828	0.924325	0	-Infinity	-inf	5e-05	0.000709265
F09E10.15	X:1506301-1506390	131.495	0	-Infinity	-inf	0.0016	0.0125348
T19D7.5	X:664714-666201	0.399242	0	-Infinity	-inf	5e-05	0.000709265
C04F12.8,rnh-1.3	I:9697316-9710767	43.1578	499.845	11.5818	3.53379	5e-05	0.000709265
asp-17	V:19035713-19038236	6.97346	73.6406	10.5601	3.40055	5e-05	0.000709265
ilys-5	X:6516306-6536841	115.551	1117.13	9.66785	3.2732	5e-05	0.000709265
lys-4	IV:11621442-11623124	8.14012	78.0163	9.58417	3.26065	5e-05	0.000709265
C18H7.11	IV:596890-598769	0.948651	8.88233	9.36312	3.22699	5e-05	0.000709265
nspc-4,nspc-6	X:8537948-8541509	3.68365	31.5663	8.5693	3.09918	5e-05	0.000709265
F57G4.11	V:17625126-17627598	0.278642	1.95878	7.02974	2.81347	5e-05	0.000709265
F56D6.8	IV:3894128-3894386	1.96206	13.5491	6.90555	2.78775	0.00105	0.00909613
clec-168	IV:1256955-1259344	0.153418	0.959664	6.25522	2.64507	0.0001	0.00130426
lys-10	IV:8332825-8333559	0.583503	3.56275	6.1058	2.61018	5e-05	0.000709265
T22B7.7	X:5651869-5653925	0.548432	3.24197	5.91134	2.56349	5e-05	0.000709265
clec-218	V:8307969-8310878	1.06435	6.23125	5.85451	2.54955	5e-05	0.000709265
col-43	V:8049743-8050893	7.53965	42.8826	5.68761	2.50782	5e-05	0.000709265
clec-97	I:11152713-11155369	1.79202	9.1503	5.10614	2.35223	5e-05	0.000709265
Y54G11A.14	II:14318157-14321039	1.59055	7.30976	4.59574	2.2003	5e-05	0.000709265
C39B5.14	III:2211419-2217095	0.702885	3.20498	4.55975	2.18896	5e-05	0.000709265
C54C8.4	I:12449991-12452027	0.103924	0.473391	4.55517	2.1875	0.0046	0.0274093
W03F11.1	I:2149751-2222313	76.4017	342.461	4.48237	2.16426	5e-05	0.000709265
his-8	V:8532714-8533170	0.166683	0.72882	4.37249	2.12846	0.0041	0.0251207
Y19D10B.4	V:2304356-2309159	0.139458	0.608853	4.36585	2.12626	5e-05	0.000709265
F35F10.5,T28A11.2,str-64	V:3280373-3287460	1.31225	5.66838	4.31959	2.1109	5e-05	0.000709265
Y52E8A.4	II:4309836-4312215	0.135103	0.577404	4.27381	2.09552	0.00185	0.0140253
T23F4.3	II:1169543-1172109	0.406467	1.68983	4.15736	2.05567	5e-05	0.000709265
nspe-7	II:12627186-12627562	7.16204	27.9773	3.90633	1.96582	5e-05	0.000709265
fbxa-139	V:15593438-15610387	3.33362	12.6249	3.78714	1.92111	5e-05	0.000709265
clec-44	II:920858-922702	0.102496	0.385495	3.76107	1.91115	0.00415	0.0253719
C23H4.4	X:12229950-12233091	0.161481	0.599648	3.71343	1.89275	0.0023	0.0165718
-	III:13750908-13751867	0.146205	0.541648	3.70472	1.88936	0.00775	0.0403872
T08D10.3	X:11955424-11956350	0.330323	1.21606	3.68143	1.88026	0.0046	0.0274093
C08E8.3	V:18350147-18350555	0.988667	3.56715	3.60804	1.85122	0.00205	0.0150948
sdz-32	II:3474049-3474729	0.705451	2.54429	3.60661	1.85065	0.0001	0.00130426
clec-190	IV:15124932-15126121	4.00062	13.9799	3.49443	1.80505	5e-05	0.000709265
clec-52	IV:8167162-8168774	11.9516	41.003	3.43075	1.77853	5e-05	0.000709265
F22E5.6	II:2649869-2650899	0.206991	0.710094	3.43055	1.77844	0.0078	0.0406027
fbxa-135	V:15402276-15404399	0.391681	1.34313	3.42914	1.77784	5e-05	0.000709265
fog-3	I:10016777-10018115	1.03142	3.49493	3.38846	1.76064	5e-05	0.000709265
T05E12.3	V:17076864-17077978	2.84357	9.59913	3.37573	1.7552	5e-05	0.000709265
Y37E11AL.9	IV:3699803-3700654	0.493233	1.64752	3.34025	1.73995	0.0085	0.0431308
F36F12.3,F36F12.4	V:2085805-2089835	1.1366	3.71852	3.27162	1.71	5e-05	0.000709265
F59A7.12	V:2030176-2030407	2.19598	7.18289	3.27093	1.7097	0.0057	0.0321547
K11D12.6	V:5034527-5035169	0.433093	1.41508	3.26738	1.70814	0.00255	0.0177467
Y65B4BR.1	I:562735-565181	13.6249	44.3027	3.2516	1.70115	5e-05	0.000709265
Y54G2A.10	IV:2798781-2800984	4.07282	13.1618	3.23162	1.69226	5e-05	0.000709265
nas-3	V:9478163-9479604	1.86235	5.93237	3.18542	1.67148	5e-05	0.000709265
fbxb-97	II:1846983-1848154	0.730789	2.28563	3.12762	1.64506	5e-05	0.000709265
F26A1.8	III:4820797-4822226	0.155888	0.480683	3.08352	1.62458	0.00635	0.0347634
T02G5.11	II:7078764-7081718	1.38599	4.2691	3.08018	1.62301	0.0002	0.00233793
B0244.15,B0244.5	III:5742555-5747195	0.235343	0.720817	3.06284	1.61487	0.0008	0.00729845
R11D1.3	V:12711336-12712106	0.47695	1.45888	3.05877	1.61295	0.00345	0.02217
Y62H9A.3	X:11879109-11879971	47.444	145.016	3.05657	1.61191	5e-05	0.000709265
Y73B6BL.12	IV:6317046-6321415	0.730552	2.21116	3.0267	1.59774	0.00345	0.02217
ugt-64	V:3503123-3506352	11.813	35.6469	3.0176	1.5934	5e-05	0.000709265
col-95	III:11657730-11718725	217.46	653.47	3.00501	1.58737	5e-05	0.000709265
C43D7.7	V:19319032-19319460	1.35215	3.96582	2.93297	1.55236	0.00635	0.0347634
W03F8.2	IV:5189101-5195627	0.339942	0.987989	2.90635	1.53921	0.00535	0.0305845
C18A11.4	X:8045551-8047416	0.600134	1.7299	2.88252	1.52733	0.00305	0.0202557
nhr-158	V:3871173-3873216	0.228955	0.652371	2.84934	1.51063	0.0029	0.0194892
nspc-7	X:8541864-8542284	1.4893	4.17405	2.80269	1.48681	0.00105	0.00909613
Y62H9A.4	X:11880123-11881264	49.794	139.269	2.7969	1.48383	5e-05	0.000709265
C07A9.9	III:9663293-9667529	5.21482	14.5734	2.79461	1.48265	5e-05	0.000709265
fbxb-104	II:3475643-3477188	4.91484	12.9988	2.64481	1.40316	5e-05	0.000709265
F15E6.4	IV:4291461-4292109	3.57944	9.46178	2.64337	1.40238	0.0002	0.00233793
acdh-2,ins-13	II:5544584-5547497	2.62803	6.89689	2.62436	1.39197	5e-05	0.000709265
-	X:3400083-3400438	4.97098	12.8569	2.58639	1.37095	5e-05	0.000709265
hsp-16.41	V:1805232-1805875	2.09259	5.4065	2.58364	1.36941	0.0001	0.00130426
clec-51	IV:8159357-8163795	3.80423	9.69441	2.54832	1.34955	0.0006	0.00580467
C05G5.2	X:14747319-14750390	7.62737	19.3144	2.53225	1.34042	5e-05	0.000709265
Y49F6B.8	II:3479472-3481685	0.33912	0.854781	2.52059	1.33376	0.00375	0.0235499
Y19D2B.2	II:10923715-10925124	1.15573	2.89931	2.50864	1.3269	0.0002	0.00233793
ugt-9	V:4896047-4897962	0.355329	0.886606	2.49517	1.31914	0.00045	0.00460661
C03G6.5	V:7365242-7366224	2.02939	4.99099	2.45935	1.29828	5e-05	0.000709265
numr-1	III:7362618-7363464	0.690416	1.69783	2.45914	1.29815	0.00135	0.0109793
col-135	IV:15129630-15131786	30.15	73.4819	2.43721	1.28523	5e-05	0.000709265
M199.9	IV:15127490-15127791	5.45016	13.2418	2.42962	1.28073	0.0011	0.00943068
F40G9.12	III:171886-172734	0.468446	1.13062	2.41355	1.27116	0.01005	0.0483815
Y39B6A.25	V:19026462-19035251	0.3266	0.771673	2.36275	1.24046	0.00305	0.0202557
Y48G9A.7	III:2111799-2112400	3.98367	9.38444	2.35573	1.23617	0.00365	0.0231386
F21C10.4	V:9126659-9127708	0.740256	1.74374	2.35559	1.23609	0.00175	0.0134262
faah-6	III:11650470-11656185	0.396345	0.931461	2.35013	1.23274	0.00085	0.00765543
tbx-40	IV:15326938-15328186	0.522426	1.2148	2.32531	1.21742	0.0016	0.0125348
fbxb-91	II:3749068-3750719	5.01014	11.6256	2.32041	1.21438	5e-05	0.000709265
C26H9A.2	IV:12653488-12674881	3.41829	7.84992	2.29645	1.19941	5e-05	0.000709265
clec-167	IV:1253136-1255732	0.20354	0.467409	2.2964	1.19937	0.00985	0.047663
K07H8.8	IV:8266751-8268435	0.329465	0.755535	2.29322	1.19738	0.0078	0.0406027
M162.9	V:19773400-19774975	0.791413	1.81189	2.28944	1.19499	0.0003	0.00330399
C36C5.5	V:3157094-3157870	4.65764	10.6258	2.28137	1.18991	5e-05	0.000709265
Y57G11B.5	IV:14574823-14576581	62.0624	141.498	2.27993	1.18899	5e-05	0.000709265
spp-14	X:7725954-7726388	278.075	632.966	2.27624	1.18665	5e-05	0.000709265
W05F2.2	I:3364026-3365857	1.3597	3.09179	2.27388	1.18515	5e-05	0.000709265
athp-3	IV:17046412-17048364	6.70144	15.1905	2.26675	1.18062	5e-05	0.000709265
cpr-1	V:11967792-11980101	286.887	647.475	2.2569	1.17434	5e-05	0.000709265
asm-3	IV:520209-523776	15.195	34.2466	2.25381	1.17237	5e-05	0.000709265
Y27F2A.6	II:3180478-3183636	0.84311	1.89859	2.25189	1.17114	0.0001	0.00130426
F42C5.3	IV:7286181-7287569	1.73201	3.899	2.25114	1.17066	5e-05	0.000709265
fbxb-33	II:3647410-3648631	0.78153	1.75489	2.24545	1.16701	0.0012	0.0100554
C08A9.9	X:17106698-17108244	0.990806	2.21999	2.24059	1.16388	0.0005	0.00503071
Y94H6A.2	IV:2730251-2732404	0.428618	0.958273	2.23573	1.16075	0.0025	0.0175199
cyp-13B1	X:13406674-13409644	2.23753	4.99033	2.23029	1.15723	5e-05	0.000709265
C32B5.6	II:968405-970523	0.710315	1.57912	2.22313	1.15259	0.01015	0.0486799
sdz-37	II:10464797-10465298	2.50467	5.55658	2.21849	1.14958	0.0004	0.00418603
ttr-38	X:9312593-9314690	1.15959	2.57224	2.21823	1.14941	0.00145	0.0115721
R12E2.8	I:4155541-4158733	0.65846	1.45931	2.21625	1.14812	0.0037	0.0233087
F29G9.7	V:6035342-6037356	2.76377	6.09873	2.20667	1.14187	5e-05	0.000709265
F10E9.2	III:8312718-8314302	0.470775	1.03092	2.18984	1.13082	0.00885	0.0442531
W08A12.4	V:3673282-3676632	1.48404	3.24672	2.18776	1.12945	5e-05	0.000709265
F28F8.7,F28F8.9	V:15577580-15593185	31.9714	69.5416	2.17512	1.12109	5e-05	0.000709265
his-32	IV:8334297-8334765	3.64795	7.91613	2.17002	1.11771	0.0002	0.00233793
spp-17	I:1016404-1017180	237.569	513.302	2.16064	1.11146	5e-05	0.000709265
H37A05.2	V:13629838-13640194	1.36326	2.93817	2.15525	1.10786	0.0084	0.0427157
fbxa-46	X:1981917-1984833	0.827816	1.78209	2.15276	1.10619	0.0085	0.0431308
T02G5.14,T02G5.15	II:7082072-7093653	17.7498	38.1225	2.14777	1.10284	5e-05	0.000709265
mtl-2	V:14018271-14018643	23.3572	49.9832	2.13995	1.09758	5e-05	0.000709265
hsp-16.2	V:1804333-1804971	7.83486	16.7311	2.13547	1.09456	5e-05	0.000709265
his-59	IV:7488216-7489142	4.71897	10.0679	2.1335	1.09321	5e-05	0.000709265
C10C5.3	IV:9374764-9376492	3.07478	6.54263	2.12784	1.08938	5e-05	0.000709265
C09G5.7	II:10714912-10716454	0.596456	1.25645	2.10653	1.07486	0.00215	0.0156592
F44E5.4	II:11757105-11759311	1.57979	3.3269	2.10591	1.07444	0.00015	0.00184372
C38D4.7	III:4810030-4811162	2.06073	4.33333	2.10281	1.07232	0.0001	0.00130426
pes-1	IV:5002089-5005510	5.51889	11.5197	2.08732	1.06165	5e-05	0.000709265
ZC168.2	IV:10728571-10729003	3.28129	6.84872	2.0872	1.06157	0.0052	0.0299948
F13B6.2	IV:7458917-7460341	4.89546	10.1798	2.07944	1.05619	5e-05	0.000709265
ugt-11	V:4892589-4895071	0.781257	1.62112	2.07502	1.05312	0.0006	0.00580467
hsp-16.11	V:9090076-9090604	6.37214	13.2141	2.07373	1.05223	0.0001	0.00130426
gst-4	IV:10142161-10143101	2.86169	5.90425	2.0632	1.04489	0.0001	0.00130426
B0250.7,B0250.8	V:20464976-20476065	9.57527	19.7264	2.06014	1.04274	5e-05	0.000709265
zig-3	X:7930737-7931808	1.23648	2.5465	2.05948	1.04228	0.00105	0.00909613
F35G2.3	IV:12209595-12210737	1.47136	3.03004	2.05935	1.04219	0.00315	0.0207924
W06H8.2	V:6206814-6208676	0.345547	0.701426	2.0299	1.02141	0.0089	0.0444716
fbxb-28,fbxc-42	II:991625-993638	2.98829	6.05094	2.02488	1.01784	5e-05	0.000709265
D2023.1	V:11789549-11800539	7.05437	14.2621	2.02174	1.0156	5e-05	0.000709265
C09B8.5	X:6020865-6022493	3.55519	7.18492	2.02097	1.01505	5e-05	0.000709265
lips-6	IV:12014282-12015659	0.95008	1.91394	2.0145	1.01042	0.0019	0.0142814
C29F7.10	X:13430238-13431046	6.95767	13.9748	2.00855	1.00615	5e-05	0.000709265
ztf-25	V:17601822-17602952	8.63268	17.301	2.00413	1.00298	5e-05	0.000709265
fat-7	V:7151355-7153153	12.5634	25.1288	2.00016	1.00012	5e-05	0.000709265
klf-3	II:6618217-6622171	14.2959	7.14625	-2.00048	-1.00035	5e-05	0.000709265
T21H3.1	V:1158250-1178864	1208.53	603.707	-2.00185	-1.00133	5e-05	0.000709265
C30A5.10	III:8205123-8209875	1.4819	0.740013	-2.00253	-1.00182	0.0005	0.00503071
C30F2.3	X:16076776-16085775	5.34887	2.67095	-2.00261	-1.00188	0.00015	0.00184372
C47E12.9	IV:9974678-9975460	3.11508	1.55487	-2.00343	-1.00247	0.0027	0.0184533
flp-8	X:14881222-14882300	11.4541	5.70845	-2.00652	-1.0047	0.0001	0.00130426
pud-1.1	V:2330428-2330930	14.6664	7.30148	-2.00869	-1.00626	0.0001	0.00130426
F59B2.11	III:9013002-9016961	0.795017	0.395744	-2.00892	-1.00642	0.0049	0.0287111
C15A11.7	I:7405029-7408511	3.95354	1.9676	-2.00932	-1.00671	5e-05	0.000709265
nkb-3	X:13755763-13778607	62.7105	31.2041	-2.00969	-1.00697	5e-05	0.000709265
dat-1	III:9242913-9246789	1.41222	0.701629	-2.01277	-1.00919	0.0006	0.00580467
F27E5.1	II:10139589-10144192	42.704	21.2049	-2.01387	-1.00997	5e-05	0.000709265
T23F4.2	II:1163574-1165486	16.2156	8.05124	-2.01405	-1.0101	5e-05	0.000709265
F35B3.4	X:17019622-17020805	4.07796	2.02337	-2.01543	-1.01109	0.0007	0.00656909
ttr-15	III:10337839-10339435	773.535	383.481	-2.01714	-1.01231	5e-05	0.000709265
C16D9.1	V:8259315-8261304	1.8374	0.909711	-2.01976	-1.01419	0.0008	0.00729845
ocr-2	IV:8213825-8220036	0.372553	0.184342	-2.02099	-1.01506	0.0081	0.0418396
C38C6.3	II:14633183-14636837	6.12794	3.02789	-2.02383	-1.01709	5e-05	0.000709265
F16B4.4	V:1594111-1594665	329.952	162.967	-2.02466	-1.01767	5e-05	0.000709265
R07B7.6	V:12072876-12075370	6.41935	3.16735	-2.02673	-1.01915	5e-05	0.000709265
T19D12.1,T19D12.2	II:6661371-6673747	18.4251	9.08797	-2.02742	-1.01964	5e-05	0.000709265
ifd-1	X:8820706-8824448	7.37601	3.63687	-2.02812	-1.02014	5e-05	0.000709265
Y95B8A.2,nas-30	I:938473-947712	7.99693	3.9419	-2.0287	-1.02055	0.0002	0.00233793
col-118	IV:8848181-8849676	28.0356	13.8045	-2.0309	-1.02212	5e-05	0.000709265
dct-18	II:12930616-12952297	204.221	100.505	-2.03195	-1.02287	5e-05	0.000709265
ZK1010.4	III:12981092-12984423	9.77029	4.80797	-2.0321	-1.02297	0.00955	0.0465955
F45B8.3	X:14960589-14961532	1.30619	0.642659	-2.03248	-1.02325	0.00925	0.0455738
nnt-1	X:6122314-6128326	9.18254	4.51406	-2.03421	-1.02447	0.0018	0.0137499
acdh-6	III:8561184-8562972	3.25022	1.59532	-2.03735	-1.02669	0.00055	0.00544052
R02E4.3	X:4101701-4102125	32.1865	15.7979	-2.03739	-1.02673	5e-05	0.000709265
ftn-1	V:7545973-7548012	4.03694	1.98023	-2.03862	-1.02759	0.0008	0.00729845
R10E8.6	V:18258995-18266388	1.55056	0.759629	-2.04121	-1.02942	5e-05	0.000709265
F32A5.3	II:7232852-7238349	21.7676	10.6594	-2.0421	-1.03006	5e-05	0.000709265
F36H9.5	V:1779658-1782018	3.55354	1.73834	-2.04421	-1.03155	0.00025	0.00281045
K04G11.3	X:14345283-14347605	2.69201	1.31609	-2.04546	-1.03242	0.00025	0.00281045
pqn-94	V:20270099-20289530	123.01	60.1176	-2.04616	-1.03292	0.00055	0.00544052
flp-33	I:12624248-12625238	7.28821	3.55777	-2.04853	-1.03459	0.00145	0.0115721
clec-57	V:14469216-14472455	4.87989	2.38151	-2.04907	-1.03497	5e-05	0.000709265
myo-1	I:7258920-7267079	21.3794	10.4328	-2.04925	-1.0351	5e-05	0.000709265
phat-5	V:4121485-4122517	20.366	9.92904	-2.05115	-1.03644	5e-05	0.000709265
T28F3.5	IV:17294792-17300488	0.650858	0.317194	-2.05192	-1.03698	0.0002	0.00233793
R08E3.1	X:4825002-4853065	74.1251	36.1139	-2.05254	-1.03741	5e-05	0.000709265
F30B5.7	IV:4229136-4231861	4.56782	2.22495	-2.053	-1.03773	0.0001	0.00130426
F27C1.18	I:5452315-5453809	3.50375	1.70624	-2.05349	-1.03808	0.00015	0.00184372
F13B6.3	IV:7461963-7465957	8.01737	3.90374	-2.05377	-1.03827	5e-05	0.000709265
clec-54	V:14476910-14478997	7.79902	3.79721	-2.05388	-1.03835	5e-05	0.000709265
F08A8.2,acox-1	I:12937989-12946585	29.2775	14.254	-2.05398	-1.03842	5e-05	0.000709265
gst-6	II:4879884-4881110	8.23217	4.00627	-2.05482	-1.03901	5e-05	0.000709265
F54B8.4	V:15816128-15817143	13.877	6.75197	-2.05525	-1.03931	0.00015	0.00184372
F26G1.5	II:4770537-4771381	8.06378	3.91683	-2.05875	-1.04177	0.0001	0.00130426
clp-6	IV:1431179-1435018	1.03278	0.501531	-2.05925	-1.04212	0.0012	0.0100554
Y39B6A.1	V:19174754-19203687	291.164	141.314	-2.0604	-1.04293	5e-05	0.000709265
Y43C5A.2	IV:10269733-10294130	180.925	87.7569	-2.06166	-1.0438	5e-05	0.000709265
act-5	III:13604338-13622489	574.595	278.677	-2.06187	-1.04395	5e-05	0.000709265
Y73F4A.3	IV:9039571-9040493	25.3518	12.2897	-2.06285	-1.04464	5e-05	0.000709265
Y51H4A.5	IV:16522525-16526132	5.90902	2.86444	-2.06289	-1.04467	5e-05	0.000709265
sodh-1	V:11888235-11889650	60.8882	29.5104	-2.06328	-1.04494	5e-05	0.000709265
M03B6.1	X:13841609-13843123	4.21492	2.04106	-2.06506	-1.04619	0.00075	0.00692754
F42G2.2	II:2421069-2425367	6.41517	3.10491	-2.06614	-1.04694	5e-05	0.000709265
R04B3.3	X:2473763-2476014	1.83775	0.889191	-2.06677	-1.04738	0.00025	0.00281045
nep-22	X:9034553-9038540	14.592	7.05954	-2.06699	-1.04754	5e-05	0.000709265
lbp-7	V:13879549-13880214	28.777	13.9152	-2.06803	-1.04826	5e-05	0.000709265
T24C12.4	X:2204049-2205063	1.42191	0.687252	-2.06898	-1.04892	0.00725	0.0384501
zip-2	III:822331-854095	218.822	105.747	-2.0693	-1.04915	0.0004	0.00418603
lgc-21	X:14064314-14067984	7.21312	3.48433	-2.07016	-1.04974	5e-05	0.000709265
T25E4.1	II:5578319-5579965	15.2607	7.36156	-2.07303	-1.05174	5e-05	0.000709265
T26H5.9	V:15444909-15445372	85.9995	41.4778	-2.07339	-1.05199	5e-05	0.000709265
Y39F10A.1	II:775366-776715	4.85472	2.33998	-2.07468	-1.05289	0.0005	0.00503071
C49A9.9	IV:6217364-6219519	15.9056	7.66622	-2.07476	-1.05295	5e-05	0.000709265
flp-7	X:5885864-5886833	6.75963	3.2544	-2.07707	-1.05455	0.00015	0.00184372
C30G12.4	II:7261647-7263652	1.88502	0.907269	-2.07769	-1.05498	0.00285	0.0192266
ace-4	II:14198045-14205325	1.0816	0.520521	-2.07792	-1.05514	0.00585	0.0328038
ugt-47	V:10094719-10098594	26.5852	12.7929	-2.07812	-1.05528	5e-05	0.000709265
fbxa-34	III:1282400-1284375	1.05769	0.508652	-2.0794	-1.05616	0.0047	0.0278169
F41G3.21	II:6752351-6752950	5.57561	2.67645	-2.08321	-1.05881	0.00095	0.00840031
F53C11.1	V:13775750-13777771	19.7931	9.49895	-2.08371	-1.05916	5e-05	0.000709265
fipr-21	X:10304506-10304948	71.6772	34.3467	-2.08687	-1.06134	5e-05	0.000709265
srx-45	III:9304033-9311671	1.18315	0.566475	-2.08862	-1.06255	0.0032	0.0210239
F17E9.4	IV:8348372-8349170	198.545	95.0164	-2.08959	-1.06322	5e-05	0.000709265
C54D10.14	V:12437491-12441521	1.0322	0.493949	-2.08969	-1.06329	0.00265	0.0182176
ZK563.2	X:3368958-3373217	0.603268	0.288674	-2.08979	-1.06336	0.00455	0.0271919
-	III:6566836-6575451	0.982105	0.469163	-2.09331	-1.06579	5e-05	0.000709265
F52H2.4	X:2543157-2548985	2.07031	0.98812	-2.0952	-1.06709	5e-05	0.000709265
C16B8.3	X:3961929-3970336	197.49	94.2483	-2.09542	-1.06724	5e-05	0.000709265
Y43F8B.24	V:19457484-19459052	12.6025	6.01004	-2.09691	-1.06826	5e-05	0.000709265
Y57G7A.1	II:1297636-1299716	6.52007	3.10936	-2.09692	-1.06827	0.0007	0.00656909
asp-2	V:9199679-9207467	249.689	119.048	-2.09738	-1.06859	5e-05	0.000709265
npr-16	X:3528811-3531826	1.3891	0.662253	-2.09754	-1.0687	0.0008	0.00729845
H06A10.1	X:13507565-13511097	4.94039	2.35491	-2.09791	-1.06896	5e-05	0.000709265
hil-8	I:5463148-5469643	0.825607	0.393184	-2.0998	-1.07025	0.00495	0.0289438
K08E7.5	IV:12573369-12578846	5.40214	2.57135	-2.1009	-1.071	0.00025	0.00281045
Y38H6A.3	V:20345202-20348127	1.513	0.720134	-2.101	-1.07108	0.00825	0.0422888
C17H12.12	IV:6793914-6798687	1.11323	0.529739	-2.10147	-1.0714	0.0029	0.0194892
myo-5	V:8108496-8129467	12.5878	5.9889	-2.10186	-1.07167	5e-05	0.000709265
Y45F10D.2	IV:13773547-13774678	1.75763	0.835683	-2.10323	-1.0726	0.0043	0.026018
flp-12	X:4591280-4592504	27.5303	13.0725	-2.10597	-1.07449	5e-05	0.000709265
tni-3	V:16833315-16839071	149.736	71.0785	-2.10663	-1.07493	5e-05	0.000709265
F13B9.2	X:8285682-8286778	5.28483	2.50854	-2.10674	-1.07501	0.0001	0.00130426
T11G6.3	IV:10852680-10855312	2.35241	1.11584	-2.1082	-1.07601	5e-05	0.000709265
F47B8.2	V:14315859-14316624	18.5975	8.81948	-2.10868	-1.07634	5e-05	0.000709265
btb-17	II:3295413-3296582	4.58882	2.16978	-2.11488	-1.08057	5e-05	0.000709265
F26G1.2	II:4763193-4770063	15.6084	7.36571	-2.11906	-1.08342	0.0028	0.0189528
btb-16	II:3296907-3298176	7.85453	3.7051	-2.11992	-1.08401	5e-05	0.000709265
C50F4.1	V:9526732-9529250	27.8882	13.1485	-2.12102	-1.08476	5e-05	0.000709265
Y46D2A.2	II:3304052-3337811	15.2392	7.17728	-2.12326	-1.08628	0.00065	0.00617807
T06E4.8	V:9622178-9622934	8.75482	4.1183	-2.12583	-1.08803	0.0002	0.00233793
T04C12.3	V:11064953-11065634	8.39401	3.93835	-2.13135	-1.09177	0.00015	0.00184372
grd-4	X:8501338-8502282	8.47142	3.96797	-2.13495	-1.0942	5e-05	0.000709265
C40H1.7	III:9325047-9327135	14.2732	6.6803	-2.13661	-1.09532	5e-05	0.000709265
W05E10.1	V:11689421-11691691	1.62481	0.759988	-2.13794	-1.09622	0.0002	0.00233793
dgat-2	V:17660303-17666039	16.2984	7.6131	-2.14084	-1.09817	5e-05	0.000709265
F53A9.8	X:8697409-8720820	142.806	66.7034	-2.14091	-1.09822	0.0001	0.00130426
pud-4	V:2324509-2327262	321.866	150.316	-2.14126	-1.09847	0.0006	0.00580467
gst-2,gst-3	IV:10139379-10141540	1.85709	0.866822	-2.14241	-1.09924	0.00555	0.0314344
C42D4.13	IV:7187237-7188111	3.14118	1.4655	-2.14342	-1.09991	0.0009	0.00804404
col-165	X:4353617-4354811	156.402	72.9247	-2.14471	-1.10078	5e-05	0.000709265
C23H4.3	X:12226164-12229878	9.04568	4.21753	-2.14478	-1.10083	5e-05	0.000709265
F41E7.1	X:10279598-10285734	6.77759	3.15528	-2.14802	-1.10301	5e-05	0.000709265
F14H3.12	V:16074112-16075321	6.82479	3.17571	-2.14906	-1.1037	0.00035	0.00373776
F14F9.6	V:5146178-5150464	5.38891	2.50702	-2.14953	-1.10402	0.001	0.00877632
F22F7.8	V:2120665-2121964	28.6249	13.3089	-2.15081	-1.10488	5e-05	0.000709265
C49G7.10	V:4040408-4042004	22.6759	10.5353	-2.15237	-1.10592	5e-05	0.000709265
tnt-4	V:1989478-1993015	60.1133	27.911	-2.15375	-1.10685	5e-05	0.000709265
M162.5	V:19761050-19766769	2.04792	0.950412	-2.15477	-1.10753	0.00025	0.00281045
grl-6	X:6450035-6450939	1.72684	0.801175	-2.15538	-1.10794	0.00835	0.0426307
clec-28	V:16865740-16867226	1.68366	0.780682	-2.15665	-1.1088	0.00115	0.00973492
nhr-137	X:6661792-6669005	8.1108	3.75153	-2.162	-1.11237	5e-05	0.000709265
C04E6.13	V:5912756-5913757	4.60677	2.12853	-2.1643	-1.1139	0.00755	0.0396234
B0280.7	III:7110302-7111873	1.1939	0.551421	-2.16513	-1.11446	0.00325	0.0212237
Y75B7AR.1	V:1391162-1392056	10.4242	4.81308	-2.16581	-1.1149	5e-05	0.000709265
F40F8.5	II:11132841-11135330	118.097	54.4735	-2.16797	-1.11635	5e-05	0.000709265
clh-4	X:4094870-4100536	0.517915	0.238739	-2.16938	-1.11728	0.00055	0.00544052
Y47H9C.1	I:11830984-11833166	117.372	54.0788	-2.17039	-1.11795	5e-05	0.000709265
Y38F1A.1	II:12952481-12954786	1.73154	0.79754	-2.1711	-1.11843	0.00115	0.00973492
col-98	III:13018934-13020231	447.169	205.193	-2.17926	-1.12384	5e-05	0.000709265
T06E4.14	V:9625424-9626269	38.0527	17.4423	-2.18163	-1.12541	5e-05	0.000709265
C12D12.1	X:3499239-3505253	106.481	48.7941	-2.18225	-1.12581	5e-05	0.000709265
twk-14	V:12387038-12395706	0.665267	0.304819	-2.1825	-1.12598	0.0031	0.020549
C49A9.3,C49A9.4	IV:6219603-6224976	7.24075	3.31561	-2.18384	-1.12686	0.0027	0.0184533
F52H2.3	X:2540066-2543083	5.18068	2.37202	-2.18408	-1.12702	0.00075	0.00692754
F55B11.4	IV:14429572-14430920	91.8836	42.0166	-2.18684	-1.12885	5e-05	0.000709265
arrd-9	II:12479302-12480910	0.969302	0.443034	-2.18787	-1.12953	0.0023	0.0165718
M195.2	II:8360662-8369159	5.4201	2.47596	-2.18909	-1.13033	0.0026	0.0180146
F35E2.9	I:11723412-11726282	0.619575	0.282347	-2.19437	-1.13381	0.00255	0.0177467
Y68A4A.13	V:17118153-17252309	100.107	45.591	-2.19576	-1.13473	0.00115	0.00973492
T06E4.9	V:9620170-9620955	7.19953	3.2781	-2.19625	-1.13504	0.0001	0.00130426
myo-2	X:12468060-12475341	28.8616	13.1375	-2.19689	-1.13546	5e-05	0.000709265
T04F8.7	X:11677508-11680980	10.4128	4.72803	-2.20235	-1.13905	5e-05	0.000709265
-	V:4214512-4216186	0.666248	0.301757	-2.2079	-1.14267	0.00265	0.0182176
aman-3	I:5324510-5330212	3.27293	1.48215	-2.20823	-1.14289	5e-05	0.000709265
F46G10.4	X:13334076-13336784	6.99467	3.1598	-2.21364	-1.14642	5e-05	0.000709265
F21C10.11	V:9123487-9123840	75.8574	34.2265	-2.21634	-1.14818	5e-05	0.000709265
B0294.1	X:1896662-1897343	6.97572	3.1461	-2.21726	-1.14878	5e-05	0.000709265
T10B10.8	X:15161217-15166217	4.2338	1.90793	-2.21905	-1.14994	5e-05	0.000709265
F14D7.7	V:14306503-14306871	4.50413	2.02755	-2.22146	-1.15151	0.0094	0.0460711
dct-16	V:20497914-20499073	2864.66	1289.5	-2.22153	-1.15156	5e-05	0.000709265
T22C8.6	II:8627624-8630118	2.73742	1.23179	-2.22231	-1.15206	5e-05	0.000709265
R03C1.1	II:14902492-14910401	13.2964	5.97732	-2.22448	-1.15346	0.0045	0.0269617
Y17D7B.7	V:18780455-18782686	23.0987	10.3779	-2.22576	-1.1543	5e-05	0.000709265
col-19	X:406451-425636	1727.82	776.03	-2.22649	-1.15476	5e-05	0.000709265
pqn-36	X:15407912-15419290	5.80109	2.60527	-2.22668	-1.15489	0.0001	0.00130426
fbxa-31	III:1269578-1271428	2.16826	0.972916	-2.22862	-1.15615	0.00065	0.00617807
T04A6.2	III:7614829-7615677	3.33264	1.49422	-2.23035	-1.15727	0.0034	0.0219288
Y37F4.7	I:10863919-10866672	1.85154	0.82904	-2.23335	-1.15921	0.0032	0.0210239
F52C6.12,F52C6.13	II:1929148-1930747	4.67729	2.08784	-2.24025	-1.16367	0.00965	0.047002
gst-15	II:13611770-13613152	2.18586	0.975346	-2.24111	-1.16422	0.00155	0.0122453
nhr-151	V:15482148-15483665	0.89946	0.401033	-2.24286	-1.16534	0.00575	0.032359
K09E9.1	X:15620488-15626620	8.33692	3.71159	-2.24619	-1.16748	5e-05	0.000709265
ins-18	I:8147426-8149712	6.75304	3.00592	-2.24658	-1.16773	0.00025	0.00281045
ZC513.1,ZC513.2	V:8054429-8057608	2.09795	0.933296	-2.24789	-1.16857	0.0021	0.0153586
ugt-14	V:4906282-4908302	0.765596	0.340537	-2.2482	-1.16877	0.00185	0.0140254
fipr-13	V:10064502-10064939	7.72781	3.43095	-2.25238	-1.17145	0.0004	0.00418603
bcmo-2	II:3908488-3910837	9.29267	4.12227	-2.25426	-1.17265	5e-05	0.000709265
C54D2.1	X:7842546-7845618	3.48441	1.54279	-2.25851	-1.17538	5e-05	0.000709265
gfi-1	V:6392535-6399921	39.6895	17.5716	-2.25873	-1.17551	5e-05	0.000709265
T04C12.8	V:11067995-11069336	8.45739	3.74362	-2.25915	-1.17578	0.0005	0.00503071
npa-1	V:7075934-7081539	135.643	59.8166	-2.26765	-1.1812	5e-05	0.000709265
asp-14,fah-1	X:6444184-6448999	300.786	132.484	-2.27036	-1.18292	5e-05	0.000709265
pudl-1	IV:2832905-2833379	2.39865	1.05387	-2.27604	-1.18653	0.00715	0.0380056
Y45G12C.1	V:2565683-2570743	2.20169	0.966593	-2.27778	-1.18763	0.00015	0.00184372
M153.3	X:12142901-12143825	2.42633	1.06458	-2.27914	-1.18849	0.00125	0.0103757
T02B11.6	V:884880-889274	0.767154	0.336441	-2.2802	-1.18916	0.00245	0.0173508
C25F9.6	V:19403529-19405324	3.11054	1.36377	-2.28084	-1.18957	0.0027	0.0184533
osm-3	IV:3794766-3800461	1.98977	0.871825	-2.2823	-1.19049	5e-05	0.000709265
col-166,col-167,col-168,col-170	X:6279674-6332686	101.979	44.6579	-2.28356	-1.19128	5e-05	0.000709265
F58F9.7	IV:6245340-6248524	13.4736	5.89571	-2.28532	-1.19239	5e-05	0.000709265
R07B1.8	X:9870807-9872625	1.60951	0.702068	-2.29253	-1.19694	0.00065	0.00617807
F11C7.2	X:17396816-17397779	14.0285	6.11622	-2.29366	-1.19765	5e-05	0.000709265
dyf-3	IV:3396580-3399123	5.12094	2.22828	-2.29816	-1.20047	5e-05	0.000709265
F41E7.7	X:10307040-10312182	6.60242	2.86825	-2.3019	-1.20283	0.0064	0.034942
K09C4.5	X:3282610-3285723	12.3124	5.34574	-2.30322	-1.20365	5e-05	0.000709265
Y119C1B.3	I:4549733-4552793	0.63469	0.275074	-2.30734	-1.20623	0.00365	0.0231386
H02F09.2,H02F09.3	X:1568668-1574010	1.70829	0.739787	-2.30916	-1.20737	0.0014	0.0112817
F08G2.5	II:13831765-13833631	13.9196	6.0229	-2.31111	-1.20859	5e-05	0.000709265
ZK6.8	V:381900-384688	6.90141	2.9846	-2.31234	-1.20936	5e-05	0.000709265
asp-13	V:8641490-8643225	120.17	51.9559	-2.31292	-1.20972	5e-05	0.000709265
Y37E11B.7	IV:3599522-3600066	2.42663	1.04852	-2.31434	-1.21059	0.0057	0.0321547
C45B11.2	V:11042816-11043855	4.08384	1.7641	-2.31497	-1.211	0.0001	0.00130426
fbxa-53	X:1716432-1718683	1.28664	0.554737	-2.31937	-1.21373	0.0015	0.0118903
clec-56	V:14474440-14476795	33.3	14.3565	-2.31951	-1.21382	5e-05	0.000709265
snf-9	IV:17312151-17315932	3.5121	1.51351	-2.3205	-1.21443	5e-05	0.000709265
E04D5.5	II:10408011-10412699	20.0148	8.61749	-2.32258	-1.21572	5e-05	0.000709265
F27E5.9	II:10134937-10135829	15.3684	6.61667	-2.32268	-1.21578	5e-05	0.000709265
F40E3.5	I:2644964-2657241	1.22221	0.525879	-2.32413	-1.21669	0.00075	0.00692754
Y73F4A.2	IV:9042386-9043347	12.7679	5.49341	-2.32422	-1.21674	5e-05	0.000709265
C49A1.5	I:14237350-14241188	0.988865	0.424885	-2.32737	-1.2187	0.00115	0.00973492
ugt-41	V:7161067-7163595	9.3142	3.99551	-2.33117	-1.22105	5e-05	0.000709265
M03E7.4	V:5602758-5613252	3.53518	1.51629	-2.33147	-1.22123	0.00085	0.00765543
ins-24	I:14031147-14031667	4.09313	1.75514	-2.33208	-1.22162	0.001	0.00877632
abu-10	X:3798178-3799741	9.72754	4.16843	-2.33362	-1.22257	5e-05	0.000709265
F25B4.8	V:5690014-5697545	24.1086	10.3113	-2.33808	-1.22532	5e-05	0.000709265
T03E6.8,T03E6.9	V:16598988-16610952	4.82374	2.06223	-2.33909	-1.22595	5e-05	0.000709265
F26A1.9	III:4825348-4829509	1.20637	0.515667	-2.33944	-1.22616	0.0038	0.0237475
ZK1290.14	II:7554086-7557297	10.5982	4.52415	-2.34258	-1.2281	5e-05	0.000709265
C53D6.11	IV:9010583-9012196	1.60947	0.685315	-2.34851	-1.23175	0.00165	0.0128408
clec-73	IV:3953934-3956206	0.681089	0.290003	-2.34856	-1.23177	0.00195	0.014595
Y70D2A.1	X:14918835-14923888	1.54084	0.655964	-2.34897	-1.23203	0.00045	0.00460661
twk-40	III:13486594-13492430	0.630528	0.268094	-2.35189	-1.23382	0.0033	0.0214607
dod-6	III:10197715-10198352	434.712	184.804	-2.35229	-1.23406	5e-05	0.000709265
aexr-3	X:8957714-8961170	0.858962	0.365057	-2.35295	-1.23447	0.00365	0.0231386
fbxa-51	III:962303-963526	3.10433	1.31901	-2.35353	-1.23483	5e-05	0.000709265
pqn-72	I:3269399-3284508	7.46998	3.17358	-2.3538	-1.23499	5e-05	0.000709265
C34B4.3	V:13066709-13071152	1.12841	0.478771	-2.35689	-1.23689	0.0008	0.00729845
chil-7	II:9869455-9871172	0.677446	0.287207	-2.35874	-1.23802	0.00345	0.02217
clec-227	V:14472534-14474372	1.75116	0.742021	-2.35999	-1.23878	0.00025	0.00281045
grsp-3	IV:7130704-7131856	4.80822	2.0344	-2.36346	-1.2409	0.0013	0.0106712
dhs-7	II:7206989-7208379	2.71639	1.1492	-2.36372	-1.24107	0.0001	0.00130426
R10H10.3	IV:10388492-10393294	50.3614	21.3031	-2.36404	-1.24125	5e-05	0.000709265
Y57G7A.6	II:1281973-1285585	0.409886	0.173363	-2.36432	-1.24143	0.00245	0.0173508
C31C9.7	II:13669103-13669713	22.4769	9.498	-2.36649	-1.24275	5e-05	0.000709265
ZK1320.13	II:9680797-9683058	34.6939	14.6257	-2.37212	-1.24618	5e-05	0.000709265
gst-23	V:3243294-3244494	1.56613	0.659465	-2.37485	-1.24784	0.0042	0.0255888
abu-8	V:5192992-5194608	30.1989	12.7134	-2.37536	-1.24815	5e-05	0.000709265
K01D12.9	V:12403955-12404644	19.4285	8.17557	-2.37641	-1.24878	5e-05	0.000709265
pqn-74	IV:13329535-13331388	43.1326	18.1452	-2.37708	-1.24919	5e-05	0.000709265
F46F2.5	X:15262726-15267981	5.10403	2.14484	-2.37968	-1.25076	5e-05	0.000709265
C08H9.1	II:9875178-9878011	0.921369	0.386973	-2.38096	-1.25155	0.0006	0.00580467
R05D8.11	V:2776441-2780886	6.32129	2.65291	-2.38278	-1.25264	5e-05	0.000709265
C53A3.2	V:5762333-5763846	1.48246	0.621586	-2.38496	-1.25397	0.0001	0.00130426
ver-2	III:146982-150176	0.967711	0.40564	-2.38564	-1.25438	0.00025	0.00281045
H22K11.3	X:6783257-6784197	1.70715	0.714494	-2.38931	-1.2566	0.003	0.0199991
nlp-42	V:18903771-18906201	3.53422	1.47715	-2.39259	-1.25858	0.00325	0.0212237
unc-8	IV:7197152-7203498	1.0407	0.434933	-2.39278	-1.25869	5e-05	0.000709265
nas-20	V:11470799-11472311	7.48404	3.12565	-2.39439	-1.25966	5e-05	0.000709265
F59E11.7	V:8990346-8991565	1.96674	0.82008	-2.39823	-1.26197	0.00035	0.00373776
K10D11.5	IV:12989684-12991804	7.53249	3.13333	-2.40399	-1.26543	5e-05	0.000709265
H34I24.2	III:2842043-2845197	206.938	86.0726	-2.40423	-1.26557	5e-05	0.000709265
Y119C1B.6	I:4517271-4518465	16.5696	6.87112	-2.41148	-1.26993	0.0003	0.00330399
ZK180.5	IV:4515038-4517169	130.579	54.1172	-2.41289	-1.27076	5e-05	0.000709265
C27D8.2	IV:12712769-12714755	1.31971	0.546868	-2.41321	-1.27096	0.0003	0.00330399
C02E7.6	V:4919206-4919581	575.286	238.356	-2.41356	-1.27116	5e-05	0.000709265
ZK354.2	IV:5313481-5315525	1.69054	0.699457	-2.41693	-1.27318	0.00015	0.00184372
W08E12.6	IV:3298628-3299712	23.9534	9.8889	-2.42225	-1.27635	5e-05	0.000709265
ZK550.6	IV:17260303-17262485	44.8923	18.5178	-2.42428	-1.27756	5e-05	0.000709265
best-26	I:14200019-14204689	3.78109	1.5586	-2.42595	-1.27855	5e-05	0.000709265
Y48B6A.5	II:14172836-14175174	0.626557	0.258218	-2.42647	-1.27886	0.00435	0.0262753
C01B10.6	IV:6640160-6645352	284.128	117.029	-2.42784	-1.27967	5e-05	0.000709265
T22F3.8	V:3602051-3605425	0.603386	0.2485	-2.42811	-1.27984	0.00395	0.0244141
W07G4.1	V:13033528-13034164	6.47407	2.6661	-2.42829	-1.27994	0.0023	0.0165718
clec-80,clec-81	IV:2823745-2828074	16.5003	6.78997	-2.4301	-1.28101	5e-05	0.000709265
M28.10	II:10647321-10648676	235.347	96.7551	-2.4324	-1.28238	5e-05	0.000709265
Y34B4A.9	X:5255193-5256858	208.801	85.8281	-2.43278	-1.28261	5e-05	0.000709265
C55A6.7	V:11519334-11520484	7.59882	3.12242	-2.43363	-1.28311	5e-05	0.000709265
F52D1.2	X:446235-449997	2.9121	1.19647	-2.43391	-1.28328	5e-05	0.000709265
ZK688.1	III:7908634-7910758	1.18244	0.484829	-2.43888	-1.28622	0.0098	0.0474863
F13D12.6	II:11724196-11748611	184.786	75.7624	-2.43902	-1.2863	0.00605	0.0336042
F19C7.1	IV:4605785-4609679	370.076	151.604	-2.44107	-1.28752	5e-05	0.000709265
F47B7.7	X:3778090-3781118	14.8194	6.05599	-2.44706	-1.29105	5e-05	0.000709265
fbxa-19	III:1315263-1324633	2.40106	0.980115	-2.44977	-1.29265	0.00255	0.0177467
B0238.12	V:5267562-5268832	4.13443	1.68738	-2.45021	-1.29291	5e-05	0.000709265
fbxa-33	III:1279626-1281725	1.79155	0.730417	-2.45278	-1.29441	0.00065	0.00617807
T05E7.1	I:6203896-6206929	7.98763	3.25259	-2.45578	-1.29618	5e-05	0.000709265
Y49G5A.1	V:5286342-5287360	13.3609	5.43873	-2.45662	-1.29668	5e-05	0.000709265
T20F10.5,Y106G6G.2,Y106G6G.4,Y106G6G.6	I:10300607-10327757	4.91098	1.99859	-2.45722	-1.29703	5e-05	0.000709265
R09H10.5	IV:10621715-10628841	51.8292	21.0504	-2.46215	-1.29992	5e-05	0.000709265
D1086.6	V:14079398-14081766	90.6561	36.8126	-2.46264	-1.3002	5e-05	0.000709265
pho-11	II:9922218-9936899	81.2155	32.9478	-2.46497	-1.30158	0.00035	0.00373776
F22B7.9	III:8652577-8653907	27.0044	10.9417	-2.46803	-1.30336	5e-05	0.000709265
ugt-63	V:5108014-5110789	14.2429	5.76328	-2.47132	-1.30529	5e-05	0.000709265
-	II:2609068-2610108	2.52477	1.02011	-2.475	-1.30743	0.0009	0.00804404
F59B8.1	IV:9428258-9439077	2.11977	0.856218	-2.47574	-1.30786	0.00055	0.00544052
poml-4	II:1540927-1542718	1.11102	0.448675	-2.47622	-1.30815	0.00075	0.00692754
gba-1	II:2176891-2181975	30.6363	12.3505	-2.48057	-1.31067	5e-05	0.000709265
zip-5	V:13264545-13269863	24.8476	10.0118	-2.48183	-1.31141	5e-05	0.000709265
W01C9.1	II:8533094-8534406	3.28466	1.32309	-2.48257	-1.31183	0.00015	0.00184372
Y37A1A.2	IV:13905989-13912297	2.79729	1.1235	-2.4898	-1.31603	5e-05	0.000709265
T01G5.8	V:15116267-15116595	6.1446	2.46426	-2.49349	-1.31816	0.0095	0.0464159
F40F4.6	X:3235753-3261473	141.304	56.6414	-2.49471	-1.31887	5e-05	0.000709265
wrt-6	X:3480165-3483661	4.07621	1.63363	-2.49519	-1.31914	5e-05	0.000709265
srg-31	V:6950834-6953897	13.1305	5.25756	-2.49745	-1.32046	5e-05	0.000709265
F33H12.7	II:2586076-2586911	42.7454	17.1156	-2.49745	-1.32046	5e-05	0.000709265
Y34B4A.6	X:5253000-5255068	277.459	111.055	-2.49839	-1.321	5e-05	0.000709265
-	I:10828456-10829450	1.28618	0.5141	-2.50181	-1.32297	0.0009	0.00804404
Y54G2A.45	IV:2805856-2809030	34.183	13.6532	-2.50366	-1.32404	5e-05	0.000709265
Y47G6A.5	I:3533993-3546925	10.2125	4.07266	-2.50757	-1.3263	0.0049	0.0287111
W02F12.2,W02F12.8	V:6692246-6697663	12.5975	5.01579	-2.51157	-1.32859	0.0014	0.0112817
F55G1.7	IV:7466700-7469855	9.98697	3.97535	-2.51222	-1.32897	5e-05	0.000709265
ZC204.12	II:1656262-1659247	22.8064	9.0721	-2.51391	-1.32993	5e-05	0.000709265
F49B2.6	I:14330991-14339839	1.57024	0.621763	-2.52546	-1.33655	5e-05	0.000709265
btb-3	II:2043022-2044059	1.34892	0.53362	-2.52787	-1.33792	0.0017	0.01315
F53A9.1	X:8697409-8720820	53.4662	21.1487	-2.52811	-1.33805	0.0002	0.00233793
cyp-35A5	V:3936373-3938496	3.50438	1.38418	-2.53174	-1.34013	5e-05	0.000709265
pho-6	V:8387355-8394383	1.7576	0.693814	-2.53324	-1.34099	0.0003	0.00330399
dhs-18	V:11044066-11046895	23.7096	9.35016	-2.53574	-1.34241	5e-05	0.000709265
oac-58	IV:12308292-12311606	1.03992	0.410031	-2.5362	-1.34266	5e-05	0.000709265
Y53F4B.23	II:15124516-15126350	3.63672	1.43373	-2.53654	-1.34287	5e-05	0.000709265
far-3	V:12995561-13001461	9.37047	3.69029	-2.53922	-1.34439	0.0035	0.0223994
col-173	X:6875166-6877534	0.940484	0.369575	-2.54477	-1.34754	0.00205	0.0150948
mltn-2	I:11018570-11025653	0.872783	0.34291	-2.54522	-1.34779	5e-05	0.000709265
R12E2.7	I:4153956-4154550	16.4855	6.4672	-2.54909	-1.34998	5e-05	0.000709265
sod-3	X:17087881-17094223	1.80847	0.709301	-2.54965	-1.3503	0.00115	0.00973492
Y20C6A.1,Y6G8.2	V:17371522-17598930	6.71546	2.62235	-2.56086	-1.35663	0.0086	0.0434659
Y14H12A.2	II:3988699-3989685	3.02162	1.17973	-2.56128	-1.35686	0.0011	0.00943068
col-10,col-144	V:9159614-9165482	143.734	56.1143	-2.56145	-1.35696	5e-05	0.000709265
pqn-31	V:9109602-9111019	35.8567	13.978	-2.56522	-1.35908	5e-05	0.000709265
tpk-1	III:8912143-8913437	6.60329	2.57275	-2.56663	-1.35987	5e-05	0.000709265
T06E4.10	V:9618232-9619019	13.5217	5.26436	-2.56854	-1.36094	5e-05	0.000709265
C16E9.1	X:6940478-6943613	1.55746	0.605656	-2.57153	-1.36262	5e-05	0.000709265
F22D6.15	I:7102219-7103382	13.06	5.07196	-2.57494	-1.36454	5e-05	0.000709265
B0310.3	X:510817-514533	0.993519	0.385303	-2.57854	-1.36656	0.0005	0.00503071
dsc-4	IV:315052-320576	38.7578	15.0259	-2.5794	-1.36703	5e-05	0.000709265
fbxa-6	III:1270-2948	1.28412	0.496337	-2.58719	-1.37139	0.00045	0.00460661
pud-3	V:2324509-2327262	1153.81	445.105	-2.59222	-1.37419	5e-05	0.000709265
W08E12.8	IV:3292119-3294633	5.12153	1.97454	-2.59378	-1.37506	5e-05	0.000709265
grl-16	I:572176-575119	53.8529	20.7604	-2.59402	-1.37519	5e-05	0.000709265
T14A8.2	IV:7821671-7826015	12.9367	4.9828	-2.59627	-1.37644	5e-05	0.000709265
dpf-6	III:8038240-8041374	13.6319	5.24638	-2.59834	-1.37759	5e-05	0.000709265
Y46G5A.22	II:12816838-12818581	0.75745	0.291346	-2.59983	-1.37842	0.0042	0.0255888
K01D12.3	V:12381253-12385623	1.40518	0.539601	-2.60411	-1.38079	0.00035	0.00373776
C15A11.4	I:7398823-7401023	6.94401	2.6623	-2.60827	-1.3831	5e-05	0.000709265
asp-1	V:19049122-19050825	2785.46	1064.58	-2.61649	-1.38763	5e-05	0.000709265
nas-6	IV:17486981-17490497	2.14617	0.819749	-2.61808	-1.38851	0.0002	0.00233793
ins-30	I:14034953-14036040	1.74487	0.665436	-2.62215	-1.39075	0.00215	0.0156592
T16G12.1,T16G12.7	III:10038542-10049781	8.62147	3.28345	-2.62574	-1.39272	5e-05	0.000709265
ZK662.2	X:15696729-15698056	5.7556	2.18515	-2.63396	-1.39723	5e-05	0.000709265
pqn-71	V:15465676-15467074	14.2701	5.41766	-2.634	-1.39726	5e-05	0.000709265
lact-7	X:11759213-11764244	1.34315	0.508678	-2.64047	-1.40079	0.0001	0.00130426
F32B5.1	I:2700419-2702082	0.507248	0.1921	-2.64054	-1.40083	0.0059	0.0330053
F09E10.7	X:1500177-1501837	2.45088	0.925348	-2.6486	-1.40523	0.00105	0.00909613
clec-76	IV:3965245-3973229	0.516039	0.194722	-2.65013	-1.40606	0.0014	0.0112817
F28B4.3	X:3227488-3235408	50.2452	18.9529	-2.65106	-1.40657	5e-05	0.000709265
Y102A11A.1	X:2051870-2059043	1.62058	0.610987	-2.6524	-1.40729	5e-05	0.000709265
T16H12.2	III:10086302-10087060	3.43461	1.29313	-2.65604	-1.40927	0.00015	0.00184372
C18H2.1	III:7662427-7673088	0.518311	0.194382	-2.66646	-1.41492	5e-05	0.000709265
K10C2.1	X:6421035-6430610	31.0409	11.6377	-2.66727	-1.41537	5e-05	0.000709265
C14C11.4	V:5647563-5651051	3.24073	1.21369	-2.67015	-1.41692	5e-05	0.000709265
nspd-7	IV:10268661-10269228	13.2408	4.95592	-2.67171	-1.41777	5e-05	0.000709265
K08F9.1	V:15137272-15139948	1.46923	0.549846	-2.67208	-1.41796	0.00015	0.00184372
dct-3	V:12441664-12443835	7.57714	2.83191	-2.67563	-1.41988	5e-05	0.000709265
K06G5.1	X:14214938-14219089	380.019	141.82	-2.67959	-1.42201	5e-05	0.000709265
ZK84.1	II:6020652-6025006	24.1297	9.00201	-2.68048	-1.42249	5e-05	0.000709265
asp-3	X:6791063-6792715	774.464	288.867	-2.68104	-1.4228	5e-05	0.000709265
W06F12.3	III:13734535-13736542	0.80103	0.298448	-2.68399	-1.42438	0.00365	0.0231386
fbxa-71	III:2256003-2257379	1.07208	0.399219	-2.68544	-1.42516	0.00165	0.0128408
C05E7.2	X:12938696-12940711	3.91833	1.45904	-2.68555	-1.42522	5e-05	0.000709265
ZK945.7	II:10107473-10108438	1.518	0.564984	-2.6868	-1.42589	0.00095	0.00840031
Y70C5A.3	V:16618347-16620908	1.02816	0.381703	-2.69361	-1.42955	5e-05	0.000709265
unc-38	I:4895952-4901075	6.14931	2.28238	-2.69425	-1.42989	0.0001	0.00130426
hint-3	V:7760465-7761613	39.0466	14.485	-2.69566	-1.43063	5e-05	0.000709265
grd-10	IV:3441090-3441788	56.3221	20.8717	-2.69849	-1.43216	5e-05	0.000709265
fbxa-190	X:1372011-1374630	1.07664	0.398767	-2.69992	-1.43292	0.00025	0.00281045
M02D8.6	X:8731273-8731911	71.997	26.6595	-2.70061	-1.43328	5e-05	0.000709265
F23A7.5	X:16228926-16237120	0.85023	0.314708	-2.70165	-1.43384	5e-05	0.000709265
nspc-19	X:14524757-14539520	32.3917	11.9806	-2.70368	-1.43492	0.0077	0.0402159
ZK1320.2	II:9627087-9660442	239.821	88.5892	-2.70711	-1.43676	5e-05	0.000709265
B0416.7	X:9296944-9297950	3.28551	1.21148	-2.71198	-1.43935	0.00085	0.00765543
nhr-50	V:15997778-16000682	5.07665	1.87141	-2.71274	-1.43975	5e-05	0.000709265
Y20F4.4	I:2034323-2043811	22.6434	8.33319	-2.71725	-1.44215	5e-05	0.000709265
pcp-4	V:19822617-19830830	9.07081	3.33459	-2.72022	-1.44372	5e-05	0.000709265
fbxa-164	II:1612787-1614059	1.10441	0.4049	-2.72761	-1.44764	0.00055	0.00544052
oac-49	V:19217974-19222860	0.433257	0.158584	-2.73203	-1.44997	0.0017	0.01315
ttr-37	X:1335362-1336915	19.4258	7.10969	-2.7323	-1.45011	5e-05	0.000709265
T16A9.3	V:14206242-14209012	0.608641	0.222679	-2.73327	-1.45063	0.00265	0.0182176
nep-4	X:6860945-6863414	1.48029	0.54081	-2.73717	-1.45268	5e-05	0.000709265
F41E6.11	V:8619930-8621313	12.0038	4.38468	-2.73767	-1.45294	5e-05	0.000709265
ZC116.1	V:12609825-12610858	9.56775	3.49406	-2.73829	-1.45328	5e-05	0.000709265
pho-9	III:2757167-2760816	13.4272	4.90308	-2.73852	-1.4534	5e-05	0.000709265
C46C2.3	IV:9223826-9227934	1.18851	0.433778	-2.7399	-1.45413	0.0001	0.00130426
abu-11	II:192530-211924	17.942	6.53681	-2.74476	-1.45669	0.0038	0.0237475
col-124	IV:10214983-10228078	2916.87	1059.46	-2.75317	-1.46109	5e-05	0.000709265
C15C8.8	V:12751602-12752507	3.28779	1.19385	-2.75394	-1.46149	0.00045	0.00460661
ZK418.7	III:7078934-7080789	3.08025	1.11202	-2.76996	-1.46987	5e-05	0.000709265
fbxa-44	V:16889286-16890687	0.657979	0.237311	-2.77264	-1.47126	0.00685	0.0368701
C29F7.1	X:13412574-13414613	2.84168	1.02388	-2.7754	-1.4727	5e-05	0.000709265
T20D3.2	IV:9314809-9343199	507.921	182.924	-2.77668	-1.47336	5e-05	0.000709265
col-109	IV:1804300-1820358	27.6943	9.94784	-2.78395	-1.47713	5e-05	0.000709265
Y43F8B.13	V:19456016-19457300	2.27272	0.815359	-2.78739	-1.47892	0.00045	0.00460661
C45G3.4	I:9217556-9220728	3.76251	1.33956	-2.80877	-1.48994	0.00035	0.00373776
R07B1.13	X:9869835-9870802	1.22218	0.434614	-2.8121	-1.49166	0.0019	0.0142814
T05A10.6	X:10792904-10794718	1.22799	0.436455	-2.81355	-1.49239	0.00785	0.0408177
best-5	III:9686932-9690253	2.48429	0.881897	-2.81698	-1.49415	5e-05	0.000709265
col-85	II:12493699-12495106	1.26535	0.448263	-2.82278	-1.49712	0.00035	0.00373776
K08D9.9	V:3236486-3236711	32.9506	11.6699	-2.82355	-1.49752	0.0005	0.00503071
nspb-12	III:5568209-5568778	9.87968	3.48194	-2.83741	-1.50457	5e-05	0.000709265
lurp-4	V:13092665-13094446	0.769343	0.271138	-2.83746	-1.5046	0.00285	0.0192266
C47F8.7	I:12326440-12327030	5.24737	1.84664	-2.84158	-1.50669	0.0001	0.00130426
C51E3.10	V:10160436-10161115	9.86177	3.46684	-2.8446	-1.50823	0.00025	0.00281045
Y46G5A.38	II:12827051-12827411	5.07478	1.77792	-2.85434	-1.51316	0.0008	0.00729845
F09C6.1	V:16887412-16888479	1.56198	0.546776	-2.85671	-1.51436	0.0013	0.0106712
fbxa-158	II:1616911-1621274	4.65188	1.62831	-2.85688	-1.51444	5e-05	0.000709265
C05B5.5	III:10001356-10003810	1.51812	0.531301	-2.85736	-1.51469	0.00205	0.0150948
C33G8.3	V:7007300-7008339	3.95669	1.38066	-2.8658	-1.51893	0.00055	0.00544052
F52H3.6	II:10026593-10027924	1.73516	0.605199	-2.86709	-1.51959	0.0001	0.00130426
nlp-31	V:3980054-3980617	52.4724	18.276	-2.87111	-1.5216	5e-05	0.000709265
col-182	X:12636152-12637056	3.67008	1.27616	-2.87588	-1.52401	5e-05	0.000709265
C08B6.4	V:10114764-10117411	21.5127	7.4751	-2.87791	-1.52502	5e-05	0.000709265
asp-8	V:3024218-3027933	7.95842	2.7642	-2.8791	-1.52562	5e-05	0.000709265
bath-45	II:13123037-13124789	0.619441	0.214404	-2.88913	-1.53064	0.0019	0.0142814
fut-6	II:4647513-4655934	5.14091	1.77939	-2.88914	-1.53064	0.00715	0.0380056
ZK54.3	X:17465453-17466894	1.37561	0.475962	-2.89017	-1.53115	0.00115	0.00973492
K10G4.3	V:17262823-17267497	8.35956	2.8869	-2.89569	-1.53391	5e-05	0.000709265
pudl-2	IV:2834800-2835286	2.53189	0.873394	-2.89891	-1.53551	0.00095	0.00840031
grd-2	V:20609862-20613784	1.0262	0.353876	-2.89989	-1.53599	5e-05	0.000709265
col-36	II:7167512-7168662	0.959089	0.330204	-2.90453	-1.53831	0.00025	0.00281045
T04C12.7	V:11054126-11055247	2.58584	0.88862	-2.90995	-1.54099	5e-05	0.000709265
C16D9.5	V:8243631-8245254	1.61682	0.552874	-2.92439	-1.54813	0.0001	0.00130426
K10G4.13	V:17294412-17297359	0.643711	0.219956	-2.92654	-1.5492	0.0002	0.00233793
ZK180.6	IV:4520180-4524937	5.42504	1.84945	-2.93333	-1.55254	5e-05	0.000709265
gst-29	II:15168537-15169860	1.80389	0.614956	-2.93336	-1.55255	0.0006	0.00580467
math-44	II:1930990-1990667	9.9643	3.39343	-2.93635	-1.55402	0.00125	0.0103757
mpk-2	II:5104117-5108901	4.90747	1.67105	-2.93676	-1.55422	5e-05	0.000709265
T21C9.9	V:10590550-10592579	3.41353	1.16106	-2.94001	-1.55582	5e-05	0.000709265
col-40	II:1104944-1106973	1.69996	0.575103	-2.95592	-1.56361	5e-05	0.000709265
col-63,kri-1	I:8224594-8244961	4.57563	1.54689	-2.95795	-1.5646	5e-05	0.000709265
srp-3	V:1908825-1910692	4.23321	1.42425	-2.97224	-1.57155	5e-05	0.000709265
F25H5.7	I:9155538-9157411	0.533726	0.179167	-2.97893	-1.57479	0.00305	0.0202557
acs-7	II:9291900-9310301	16.5058	5.53958	-2.97961	-1.57512	0.0057	0.0321547
T21D12.14	IV:287307-288116	2.64017	0.881753	-2.99423	-1.58218	0.0044	0.0265432
H20E11.1	IV:6830084-6833440	6.98682	2.33271	-2.99515	-1.58263	5e-05	0.000709265
W08E12.3	IV:3303979-3304496	3.57426	1.19253	-2.99721	-1.58362	0.00095	0.00840031
clec-42	V:18191425-18209151	10.6311	3.54276	-3.0008	-1.58535	5e-05	0.000709265
C18H7.1	IV:615543-620930	2.96823	0.987664	-3.0053	-1.58751	5e-05	0.000709265
Y37H2B.1	V:18227036-18231455	0.554341	0.184315	-3.00757	-1.5886	0.0079	0.0410322
sru-40	V:9832430-9834000	2.96376	0.980905	-3.02145	-1.59525	0.00035	0.00373776
T05D4.5	III:13580849-13583618	0.612551	0.202461	-3.02553	-1.59719	0.00125	0.0103757
Y17D7B.2	V:18787805-18789617	1.43325	0.473415	-3.02747	-1.59811	0.00045	0.00460661
F53B2.8	IV:12526246-12536030	148.9	49.1442	-3.02986	-1.59925	5e-05	0.000709265
cnc-6	III:1763523-1764901	1.45775	0.480355	-3.03473	-1.60157	0.0102	0.0488698
clec-186	IV:12855544-12869083	41.7194	13.7442	-3.03542	-1.6019	5e-05	0.000709265
R02C2.7	V:241325-242616	21.2652	6.9892	-3.04258	-1.6053	5e-05	0.000709265
T19D2.1	X:3931769-3937881	2.25439	0.739578	-3.04821	-1.60796	5e-05	0.000709265
fbxa-89	III:12236183-12238951	1.67007	0.546976	-3.05328	-1.61036	5e-05	0.000709265
fbxa-85	V:17259180-17260558	0.907264	0.296983	-3.05494	-1.61114	0.0021	0.0153586
F52E1.14	V:8378902-8386581	149.338	48.841	-3.05764	-1.61242	5e-05	0.000709265
eat-2	II:14166881-14171648	0.798947	0.260504	-3.06693	-1.61679	0.00035	0.00373776
Y58A7A.5	V:5085885-5087121	8.23914	2.68503	-3.06855	-1.61756	5e-05	0.000709265
C04G6.10	II:5101984-5102647	1.40777	0.457251	-3.07877	-1.62236	0.00465	0.0276021
glb-9	II:7507129-7518834	1.10023	0.356956	-3.08226	-1.62398	0.00025	0.00281045
K08H10.6	V:9993731-9995883	0.47193	0.153078	-3.08294	-1.62431	0.00395	0.0244141
dao-4	X:10075287-10076358	0.702601	0.227267	-3.09152	-1.62832	0.00855	0.0433065
F01D5.2	II:13998496-13998956	12.7305	4.11581	-3.09307	-1.62905	5e-05	0.000709265
lec-10	V:6488198-6489050	227.971	73.6605	-3.09489	-1.62989	5e-05	0.000709265
Y38H8A.3	IV:13472505-13473979	1.49467	0.482528	-3.09758	-1.63115	0.0002	0.00233793
Y39G10AR.16	I:2330894-2332635	1.28161	0.413472	-3.09963	-1.63209	0.0021	0.0153586
pmp-5	V:6662190-6665821	14.0549	4.53189	-3.10133	-1.63289	5e-05	0.000709265
K08D12.6	IV:1720761-1723069	481.464	154.936	-3.1075	-1.63575	5e-05	0.000709265
twk-28	X:4271164-4279212	1.6375	0.526679	-3.1091	-1.63649	0.0002	0.00233793
col-65	I:11489157-11490560	46.5472	14.9521	-3.11309	-1.63835	5e-05	0.000709265
F17E9.2,col-116	IV:8355902-8357920	6.93344	2.2181	-3.12585	-1.64425	5e-05	0.000709265
ssq-1	IV:9852553-9853558	7.86172	2.50439	-3.13918	-1.65039	5e-05	0.000709265
clec-26	V:16848609-16850196	3.32696	1.05889	-3.14193	-1.65165	5e-05	0.000709265
ins-35	V:20375539-20376299	3.00924	0.956712	-3.1454	-1.65324	0.00265	0.0182176
asic-2	I:7480134-7483392	0.470407	0.148641	-3.16472	-1.66208	0.0023	0.0165718
cnc-7	V:20394072-20394732	34.9924	11.0335	-3.17147	-1.66515	5e-05	0.000709265
Y43F8C.5	V:19631368-19632658	1.00972	0.317949	-3.17573	-1.66708	0.00255	0.0177467
grsp-1	V:19610159-19612144	13.1485	4.13839	-3.1772	-1.66775	5e-05	0.000709265
Y54G2A.7,clec-82	IV:2835663-2841434	26.1904	8.22476	-3.18434	-1.67099	0.00015	0.00184372
F54E7.6	III:5659888-5661085	1.25637	0.394318	-3.18618	-1.67183	0.00105	0.00909613
faah-2	IV:8123484-8154859	42.1886	13.2092	-3.19388	-1.67531	0.0009	0.00804404
Y55B1AR.4	III:604006-605512	0.466476	0.14561	-3.2036	-1.67969	0.0099	0.0478228
C15A11.2	I:7384397-7388795	0.90298	0.280633	-3.21765	-1.68601	0.00335	0.0217256
T10D4.15	II:3146141-3147258	1.51673	0.47078	-3.22174	-1.68784	0.00395	0.0244141
C24D10.2	IV:5163338-5164351	1.59304	0.491849	-3.23888	-1.69549	0.00165	0.0128408
Y48A6B.8	III:11027249-11029437	0.612327	0.188969	-3.24036	-1.69615	0.0005	0.00503071
smz-2	I:6872596-6873755	1.6401	0.506122	-3.24052	-1.69623	5e-05	0.000709265
Y54G2A.48	IV:2831576-2832674	4.2272	1.30322	-3.24366	-1.69763	0.00625	0.0343762
mth-1	II:4186659-4208499	3.96832	1.2191	-3.25512	-1.70272	5e-05	0.000709265
Y11D7A.5	IV:9244510-9245523	2.38224	0.730275	-3.26211	-1.70581	0.00015	0.00184372
F47B8.4	V:14323531-14324631	2.97061	0.908285	-3.27057	-1.70954	5e-05	0.000709265
grd-6	V:9221856-9224349	4.05823	1.23538	-3.28501	-1.71589	5e-05	0.000709265
C02E7.7	V:4918153-4918585	54.487	16.5688	-3.28853	-1.71744	5e-05	0.000709265
sdz-24	II:658668-659867	51.2933	15.5524	-3.2981	-1.72164	5e-05	0.000709265
F31E8.5	II:6805064-6807245	0.379139	0.11491	-3.29944	-1.72223	0.0071	0.0378828
K10D11.3	IV:12982119-12986088	5.95328	1.78762	-3.33028	-1.73564	5e-05	0.000709265
F53B6.4	I:8947333-8948711	1.31302	0.393774	-3.33445	-1.73745	5e-05	0.000709265
Y71G12B.32	I:1813961-1816061	1.67189	0.500684	-3.33921	-1.73951	0.00185	0.0140254
K10G6.5	II:3987280-3988186	1.27056	0.37956	-3.34745	-1.74307	0.00055	0.00544052
F23F12.12	III:6508131-6521646	9.68201	2.89178	-3.34811	-1.74335	5e-05	0.000709265
T16G1.5	V:12937579-12939506	0.840505	0.250947	-3.34933	-1.74387	0.00015	0.00184372
arrd-11	II:13763420-13765584	1.15233	0.34332	-3.35643	-1.74693	5e-05	0.000709265
clec-225	V:13133749-13134858	5.19908	1.54179	-3.37211	-1.75365	5e-05	0.000709265
C01G10.6	V:15087655-15088336	1.95427	0.579356	-3.37318	-1.75411	0.0063	0.0346107
C08F11.13	IV:13607439-13609884	7.52665	2.23045	-3.3745	-1.75467	0.0002	0.00233793
F38E9.6	X:16421621-16440526	15.9518	4.7268	-3.37476	-1.75478	5e-05	0.000709265
swt-3	IV:10778985-10780711	14.4492	4.27932	-3.37652	-1.75553	5e-05	0.000709265
R05H10.1	II:14852429-14853627	2.46996	0.730794	-3.37983	-1.75695	5e-05	0.000709265
col-125	IV:11225504-11226519	111.641	32.896	-3.39376	-1.76288	5e-05	0.000709265
H20E11.3	IV:6824893-6826761	8.56817	2.52324	-3.3957	-1.76371	5e-05	0.000709265
T22B3.2	IV:11704250-11708239	0.441313	0.129921	-3.39678	-1.76417	5e-05	0.000709265
nlp-34	V:3978828-3979134	24.1171	7.09004	-3.40155	-1.76619	5e-05	0.000709265
F38H4.4	IV:11848249-11850221	0.37818	0.111168	-3.40188	-1.76634	0.00695	0.0372802
Y39D8A.1	V:417850-421841	8.08141	2.37418	-3.40387	-1.76718	5e-05	0.000709265
mpz-4	IV:4825519-4827281	0.470988	0.137911	-3.41516	-1.77195	0.0074	0.038996
W02D9.6	I:12560259-12560709	75.7666	22.1557	-3.41973	-1.77389	5e-05	0.000709265
col-58	I:6311250-6312413	3.97571	1.16225	-3.4207	-1.77429	5e-05	0.000709265
dod-19	V:385726-414760	471.98	137.833	-3.42429	-1.77581	5e-05	0.000709265
C30F2.4	X:16075060-16076543	11.0693	3.22853	-3.42859	-1.77761	0.001	0.00877632
C34F11.5	II:5195894-5199259	0.509735	0.148022	-3.44364	-1.78393	5e-05	0.000709265
Y47D3A.13	III:11223445-11224103	1.10226	0.319632	-3.44853	-1.78598	0.00705	0.0376874
C04F12.7	I:9695707-9696762	5.4108	1.56425	-3.45904	-1.79037	5e-05	0.000709265
F09C6.12	V:16882877-16883142	6.76467	1.95478	-3.46058	-1.79101	0.0091	0.0451506
clec-229	V:15340276-15341446	2.00723	0.577863	-3.47354	-1.79641	0.00025	0.00281045
M176.9	II:9409341-9411596	0.578866	0.166316	-3.48052	-1.79931	0.0002	0.00233793
col-97	III:12987671-13000670	41.6035	11.905	-3.49462	-1.80514	5e-05	0.000709265
F41C3.2	II:4749967-4751823	6.42677	1.82839	-3.51499	-1.81352	5e-05	0.000709265
fbxa-105	V:7390526-7392087	4.18406	1.18702	-3.52484	-1.81756	5e-05	0.000709265
nhr-63	V:16002594-16004941	4.18849	1.16629	-3.59129	-1.8445	5e-05	0.000709265
F20G2.1	V:13752266-13753564	1.74194	0.484271	-3.59704	-1.84681	0.00015	0.00184372
ZK1290.10	II:7549334-7553906	0.860576	0.238437	-3.60924	-1.85169	0.00105	0.00909613
H29C22.1	X:9310616-9311326	69.271	19.1886	-3.61001	-1.852	5e-05	0.000709265
C10G11.9	I:6274574-6275268	1.01851	0.281853	-3.61362	-1.85344	0.00595	0.0331928
decr-1.1	II:2353314-2354375	2.89554	0.80009	-3.61902	-1.8556	0.00035	0.00373776
W01B6.2	IV:10073434-10075116	0.742793	0.204201	-3.63756	-1.86297	0.0017	0.01315
msp-10	IV:9837631-9838065	5.98101	1.64124	-3.6442	-1.8656	5e-05	0.000709265
cpg-7	II:14104772-14110651	18.4182	5.03419	-3.65862	-1.8713	5e-05	0.000709265
clec-40	V:16839144-16841061	0.566252	0.154072	-3.67524	-1.87784	0.0039	0.0242113
col-130	IV:12420711-12444174	24.0897	6.54259	-3.68198	-1.88048	0.0086	0.0434659
Y47D7A.13	V:4434881-4435927	101.003	27.4224	-3.68323	-1.88098	5e-05	0.000709265
Y54G2A.21	IV:2902373-2914816	1.98449	0.538011	-3.68857	-1.88306	5e-05	0.000709265
col-70	II:1470039-1472260	0.389036	0.104889	-3.70903	-1.89104	0.00365	0.0231386
-	I:3296108-3297081	1.8072	0.485911	-3.7192	-1.89499	0.0001	0.00130426
T08B6.4	IV:4905680-4908489	1.17382	0.315014	-3.72625	-1.89773	5e-05	0.000709265
spe-4	I:7454668-7456887	0.818781	0.21973	-3.72631	-1.89775	0.0002	0.00233793
nspd-1	I:6097495-6097837	12.5032	3.35236	-3.72967	-1.89904	5e-05	0.000709265
oac-1	V:19551015-19555872	0.503491	0.134939	-3.73125	-1.89966	0.00045	0.00460661
W03D8.9	I:2784616-2786068	2.01495	0.539808	-3.73272	-1.90023	5e-05	0.000709265
clec-83	IV:2835663-2841434	141.486	37.8424	-3.73882	-1.90258	5e-05	0.000709265
ugt-8	V:4903973-4905917	3.40662	0.911059	-3.73919	-1.90273	5e-05	0.000709265
Y17G9A.91	IV:4859254-4860255	0.766011	0.20474	-3.74138	-1.90357	0.0064	0.034942
C50E10.1	II:12301082-12302414	2.07893	0.55539	-3.74319	-1.90427	0.00055	0.00544052
K02E2.8	V:20365759-20366937	1.20658	0.321895	-3.74837	-1.90626	0.0035	0.0223994
T05A7.6	II:4668643-4671790	0.508217	0.135278	-3.75683	-1.90951	0.0002	0.00233793
fbxa-165	II:1614792-1616463	1.23057	0.326785	-3.76569	-1.91291	5e-05	0.000709265
F22B8.4	V:16083883-16088244	4.7775	1.26724	-3.77	-1.91457	5e-05	0.000709265
F25F2.1	III:4508861-4512127	0.545994	0.144701	-3.77326	-1.91581	0.0003	0.00330399
dct-17	V:13727760-13730785	39.3148	10.3385	-3.80276	-1.92705	5e-05	0.000709265
pqn-63	V:9616031-9617539	4.25752	1.11897	-3.80486	-1.92785	5e-05	0.000709265
K08C9.2	I:11486895-11488446	2.36732	0.618983	-3.82453	-1.93528	5e-05	0.000709265
lec-11	IV:6588189-6590205	16.593	4.33691	-3.826	-1.93583	5e-05	0.000709265
F58D5.7	I:12032333-12033703	1.09497	0.286151	-3.82655	-1.93605	0.00105	0.00909613
sss-1	IV:9892738-9893749	4.48434	1.17161	-3.8275	-1.93641	5e-05	0.000709265
C08F11.3	IV:13619507-13621513	1.93105	0.504083	-3.83082	-1.93765	5e-05	0.000709265
gipc-1	III:4870777-4872049	3.06513	0.798774	-3.83729	-1.94009	5e-05	0.000709265
Y51H7C.13	II:1463265-1467367	5.71198	1.48835	-3.83779	-1.94028	5e-05	0.000709265
C46H3.1	X:1209410-1210845	0.427197	0.111157	-3.84319	-1.9423	0.0081	0.0418396
smz-1	IV:12455116-12456200	2.63316	0.68493	-3.84442	-1.94277	5e-05	0.000709265
mps-3	I:760845-761842	1.01228	0.263104	-3.84745	-1.9439	0.0081	0.0418396
F14H12.17,F14H12.8	X:4362759-4365069	1.90253	0.494476	-3.84757	-1.94395	0.00025	0.00281045
C08F11.1	IV:13623834-13625432	4.45128	1.15373	-3.85816	-1.94791	0.00745	0.0392009
H32K16.2	I:9154188-9154730	4.61345	1.1939	-3.86418	-1.95017	0.0001	0.00130426
far-7	II:319792-321107	5.45361	1.40785	-3.87372	-1.95371	5e-05	0.000709265
frpr-11	V:8907190-8909442	3.02445	0.779607	-3.87945	-1.95586	5e-05	0.000709265
C08F8.6	IV:11162785-11164654	1.37013	0.353025	-3.88111	-1.95647	5e-05	0.000709265
nlp-29	V:3984412-3984849	60.6849	15.6189	-3.88535	-1.95805	5e-05	0.000709265
F58A6.9	II:5158592-5158967	2.75052	0.70493	-3.90183	-1.96415	0.0034	0.0219288
F47B3.7	I:3968163-3970012	0.544277	0.139491	-3.90188	-1.96416	0.00345	0.02217
K08D8.11,K08D8.12	IV:12893481-12895434	3.54004	0.906701	-3.90431	-1.96507	0.0004	0.00418603
clec-61	II:10488727-10490514	13.5027	3.45706	-3.90583	-1.96564	5e-05	0.000709265
C32H11.4	IV:12921287-12923292	6.74503	1.72463	-3.911	-1.96754	5e-05	0.000709265
W04A8.2	I:13840147-13841846	2.40549	0.611429	-3.93421	-1.97607	5e-05	0.000709265
K10D11.6	IV:12986750-12989433	8.50368	2.1582	-3.94017	-1.97826	5e-05	0.000709265
Y17G7B.8	II:12009076-12027821	26.5311	6.69796	-3.96107	-1.98589	5e-05	0.000709265
F36D3.4	V:16516474-16517704	0.791642	0.199405	-3.97002	-1.98915	0.0018	0.0137499
C36F7.5	I:9574758-9576024	0.749023	0.188499	-3.97362	-1.99046	0.00235	0.0168202
Y57A10C.9	II:12433281-12438577	0.751994	0.188871	-3.98152	-1.99332	0.0014	0.0112817
gln-2	III:9943239-9944761	1.09987	0.275536	-3.99175	-1.99702	5e-05	0.000709265
Y69E1A.2	IV:10949816-10951133	1.32465	0.33135	-3.99774	-1.99918	5e-05	0.000709265
asp-5	V:8272374-8274047	911.694	227.691	-4.00408	-2.00147	5e-05	0.000709265
Y106G6D.3	I:10112083-10114198	0.834517	0.208363	-4.00511	-2.00184	5e-05	0.000709265
clec-36	V:16846866-16848466	3.93736	0.981777	-4.01044	-2.00376	5e-05	0.000709265
C02F12.5	X:3670372-3672058	28.724	7.1536	-4.01532	-2.00551	5e-05	0.000709265
clec-169	IV:1261325-1264543	1.26965	0.315813	-4.02026	-2.00729	5e-05	0.000709265
R07E5.6	III:4398812-4400942	0.455406	0.112967	-4.03132	-2.01126	0.0032	0.0210239
spp-18	IV:9593692-9601695	231.93	57.5302	-4.03145	-2.0113	5e-05	0.000709265
F52F12.5	I:9921210-9921938	1.8708	0.463295	-4.03803	-2.01365	0.0006	0.00580467
C54G4.3	I:8005126-8006296	0.669956	0.165778	-4.04128	-2.01482	0.00655	0.0355543
R05A10.4	IV:14172483-14173299	1.45221	0.359159	-4.04336	-2.01555	0.0031	0.020549
T13F2.9	IV:9768056-9768984	2.90629	0.717003	-4.05339	-2.01913	5e-05	0.000709265
B0218.7	IV:8164593-8166078	0.935234	0.230018	-4.06592	-2.02358	0.0013	0.0106712
T11F9.10,srh-1	V:11485857-11488290	0.472966	0.115829	-4.08331	-2.02974	0.0084	0.0427157
basl-1	III:5614971-5617272	0.378052	0.092087	-4.10538	-2.03752	0.0034	0.0219288
K10H10.4	II:14500483-14501663	6.36818	1.5412	-4.13196	-2.04683	5e-05	0.000709265
H20E11.2	IV:6827776-6829645	1.58944	0.383933	-4.13989	-2.0496	5e-05	0.000709265
F32B6.4	IV:9890490-9892027	0.914961	0.220672	-4.14625	-2.05181	0.00265	0.0182176
C17F4.12	II:3243675-3244162	4.99725	1.2014	-4.15952	-2.05642	0.00035	0.00373776
nlp-33	V:11147343-11147810	189.42	45.4431	-4.16829	-2.05946	5e-05	0.000709265
F47D12.7	III:6293246-6296004	0.866676	0.206886	-4.18915	-2.06665	5e-05	0.000709265
W01B11.6	I:3287381-3296010	59.5139	14.2058	-4.18941	-2.06675	5e-05	0.000709265
clec-66	II:12904399-12914598	21.5079	5.11921	-4.20141	-2.07087	5e-05	0.000709265
C54D10.12	V:12434360-12436984	0.533976	0.127009	-4.20424	-2.07185	0.0002	0.00233793
F20G2.5	V:13771507-13773700	3.64643	0.864826	-4.21637	-2.076	5e-05	0.000709265
C05D12.3	II:11424829-11430599	41.1551	9.75657	-4.21819	-2.07663	5e-05	0.000709265
K10H10.10	II:14508067-14510162	1.11174	0.263472	-4.21958	-2.07709	0.00025	0.00281045
C30G12.2	II:7290372-7291943	2.68206	0.635289	-4.2218	-2.07786	5e-05	0.000709265
msp-36	IV:10095399-10095851	4.47251	1.05844	-4.22557	-2.07914	0.0002	0.00233793
scl-22	X:10787506-10792542	5.77295	1.36566	-4.22722	-2.07971	0.00045	0.00460661
F26B1.8	I:6329535-6330183	3.47556	0.821744	-4.22949	-2.08048	0.0001	0.00130426
-	II:11135480-11135868	3.97113	0.937873	-4.23419	-2.08209	0.0004	0.00418603
R10E9.2	III:3962727-3964098	3.77928	0.892269	-4.23558	-2.08256	5e-05	0.000709265
msp-78	IV:9770029-9770456	3.74844	0.883245	-4.24394	-2.0854	0.00055	0.00544052
C01G10.17	V:15090756-15091119	4.9217	1.15966	-4.24409	-2.08546	0.00075	0.00692754
col-77	II:8358227-8359378	45.1226	10.6146	-4.25099	-2.0878	5e-05	0.000709265
Y71G12B.22	I:1663399-1667411	0.48677	0.114103	-4.26606	-2.0929	0.0042	0.0255888
C30G7.3	V:14942132-14945668	1.39293	0.326446	-4.26695	-2.0932	0.0002	0.00233793
F46C5.1	II:8820198-8821200	1.20581	0.281984	-4.27616	-2.09632	0.002	0.0148587
msp-57	IV:5062542-5062997	5.07427	1.16485	-4.35616	-2.12306	5e-05	0.000709265
F40F9.3	V:9715218-9716381	1.14986	0.263662	-4.36111	-2.1247	0.00075	0.00692754
msp-76	IV:9688981-9689436	14.0671	3.22526	-4.36154	-2.12484	5e-05	0.000709265
ZK105.13	V:7712213-7713168	2.31208	0.529644	-4.36535	-2.1261	5e-05	0.000709265
nhr-6	III:3573584-3578772	7.32294	1.6769	-4.36695	-2.12663	5e-05	0.000709265
R07E5.15	III:4401457-4402505	0.602315	0.137897	-4.36786	-2.12693	0.008	0.0415057
clec-17	I:12430028-12431474	13.4596	3.07646	-4.37503	-2.12929	5e-05	0.000709265
oac-30	II:1263068-1266890	0.413108	0.0940959	-4.39029	-2.13431	0.00135	0.0109793
T28H11.7	IV:5015280-5016273	2.17655	0.495576	-4.39196	-2.13487	5e-05	0.000709265
C27D8.1	IV:12717882-12719390	1.99494	0.452858	-4.40522	-2.13922	5e-05	0.000709265
Y6E2A.10	V:15729200-15730600	0.69131	0.156913	-4.40569	-2.13937	0.00695	0.0372802
clec-62	II:12893063-12895176	83.9044	19.0198	-4.41142	-2.14124	5e-05	0.000709265
R08A2.1	V:14718542-14719539	0.727134	0.164398	-4.42301	-2.14503	0.0036	0.0228937
clec-174	IV:3922088-3943886	17.8751	4.0244	-4.44168	-2.1511	5e-05	0.000709265
F07G6.10	X:1736785-1746219	18.7144	4.20397	-4.4516	-2.15433	0.0024	0.0170481
catp-4	II:14593523-14597640	0.825835	0.185416	-4.45396	-2.15508	5e-05	0.000709265
col-180	X:11711310-11712337	5.00206	1.12102	-4.46206	-2.15771	5e-05	0.000709265
ttr-23	V:10589091-10589964	14.7898	3.30749	-4.47161	-2.1608	5e-05	0.000709265
bath-1	II:2010649-2031960	6.47546	1.43379	-4.51632	-2.17515	0.00315	0.0207924
D2062.7	II:2616904-2617371	1.40202	0.310312	-4.5181	-2.17572	0.00855	0.0433065
msp-55	IV:5055592-5056049	3.80802	0.841121	-4.52732	-2.17866	5e-05	0.000709265
col-12	V:10423906-10425092	11.818	2.60119	-4.54331	-2.18374	5e-05	0.000709265
T27A3.4	I:6098976-6099726	6.1918	1.36207	-4.54588	-2.18456	5e-05	0.000709265
clec-63	II:12895556-12897565	2535.1	556.031	-4.55928	-2.1888	5e-05	0.000709265
clec-79	IV:3973348-3975935	0.399863	0.0876077	-4.56424	-2.19038	0.0013	0.0106712
Y59E9AL.6	IV:5224895-5225769	2.91436	0.638355	-4.56542	-2.19075	5e-05	0.000709265
F56C3.9	X:1391796-1393991	1.81533	0.397504	-4.56682	-2.19119	0.00015	0.00184372
K10G4.5	V:17298340-17302490	0.61275	0.134174	-4.56683	-2.1912	5e-05	0.000709265
msp-38	IV:10143311-10143775	2.73532	0.594756	-4.59906	-2.20134	0.0003	0.00330399
T16A9.5	V:14213590-14215089	1.82056	0.39248	-4.63861	-2.21369	5e-05	0.000709265
btb-4	II:2032568-2033226	7.92791	1.708	-4.64163	-2.21463	5e-05	0.000709265
kel-10	III:10098472-10101584	0.806224	0.173642	-4.64302	-2.21507	5e-05	0.000709265
ZK1225.4	I:13214094-13216223	0.399936	0.0861358	-4.64309	-2.21508	0.003	0.0199991
nspd-2	IV:9844028-9844337	16.7598	3.59847	-4.65748	-2.21955	5e-05	0.000709265
lys-8	II:5586164-5593425	458.326	97.7956	-4.68657	-2.22853	5e-05	0.000709265
ZK1037.6	V:15325817-15327795	13.4677	2.86838	-4.69523	-2.23119	5e-05	0.000709265
T22C1.8	I:7955977-7958505	0.533226	0.113422	-4.70126	-2.23305	0.0004	0.00418603
ifc-1	V:2881392-2883754	15.0923	3.20874	-4.7035	-2.23373	5e-05	0.000709265
D2007.1	III:8155457-8155942	54.9814	11.6745	-4.70953	-2.23559	5e-05	0.000709265
lips-5	IV:11768637-11773742	6.29142	1.32591	-4.74498	-2.2464	5e-05	0.000709265
clec-230	V:15347846-15349144	7.33526	1.54484	-4.74823	-2.24739	5e-05	0.000709265
T27A3.5	I:6100262-6101681	0.614411	0.129104	-4.75904	-2.25068	0.0016	0.0125348
ZK1320.3	II:9627087-9660442	288.828	60.6874	-4.75927	-2.25075	5e-05	0.000709265
comt-4	V:2049222-2050172	2.74745	0.575996	-4.76991	-2.25396	5e-05	0.000709265
msp-19	IV:5260553-5261010	7.38917	1.54694	-4.77664	-2.256	5e-05	0.000709265
msp-142	II:5797892-5798339	6.6587	1.38689	-4.80117	-2.26339	5e-05	0.000709265
K08C9.1	I:11484769-11486536	0.601179	0.124694	-4.82123	-2.26941	0.00825	0.0422888
F35E12.8	V:13749184-13751921	15.8873	3.28817	-4.83165	-2.27252	5e-05	0.000709265
Y39H10A.1	V:3767203-3767750	1.20391	0.248573	-4.84329	-2.27599	0.0032	0.0210239
asp-6	V:8267545-8268937	2587.24	531.781	-4.86524	-2.28251	5e-05	0.000709265
Y4C6B.2	IV:5340889-5344204	2.42806	0.497134	-4.88412	-2.2881	5e-05	0.000709265
wrt-8	V:15342084-15344572	3.94846	0.807231	-4.89136	-2.29024	5e-05	0.000709265
clec-72	IV:3944815-3947364	10.5803	2.15875	-4.90112	-2.29312	5e-05	0.000709265
pgp-3	X:11352135-11357090	2.98384	0.606882	-4.91667	-2.29768	5e-05	0.000709265
Y54G2A.13	IV:2814506-2819641	0.399916	0.0812454	-4.92232	-2.29934	0.0017	0.01315
F09C8.1	X:16159647-16163548	89.434	18.1055	-4.9396	-2.3044	5e-05	0.000709265
F57A10.4	V:15769427-15773226	7.66899	1.55249	-4.9398	-2.30445	5e-05	0.000709265
K07A1.6	I:9591979-9593102	26.6241	5.38259	-4.94634	-2.30636	5e-05	0.000709265
Y71A12B.14	I:13969843-13970877	3.11673	0.628072	-4.96238	-2.31103	5e-05	0.000709265
lys-1	V:10277826-10279127	632.149	127.234	-4.9684	-2.31278	5e-05	0.000709265
irg-1	V:3523586-3524575	6.85025	1.37513	-4.98153	-2.31659	5e-05	0.000709265
pqn-98	V:603611-604205	7.42648	1.48827	-4.99001	-2.31904	5e-05	0.000709265
sqt-2	II:23327-24457	2.84575	0.568865	-5.0025	-2.32265	5e-05	0.000709265
C09B9.2	IV:5029265-5031043	0.889254	0.17664	-5.03427	-2.33178	0.00095	0.00840031
-	V:5475532-5478301	0.492836	0.0977609	-5.04124	-2.33378	5e-05	0.000709265
Y38E10A.17	II:12632585-12634787	1.91824	0.37926	-5.05785	-2.33852	5e-05	0.000709265
F41H10.2	IV:5381633-5383443	0.572496	0.113138	-5.06016	-2.33918	0.00595	0.0331928
ZK1010.5	III:12984498-12987502	0.830186	0.163939	-5.06399	-2.34027	5e-05	0.000709265
C25A8.5	IV:6999598-7001493	0.384936	0.0760016	-5.06484	-2.34052	0.0093	0.0457561
bath-14	II:2048060-2049175	3.09732	0.609362	-5.08289	-2.34565	5e-05	0.000709265
D1086.17	V:14067855-14071214	1.28481	0.252541	-5.08753	-2.34697	0.00085	0.00765543
msp-77	IV:9894595-9895033	9.48775	1.84739	-5.13576	-2.36058	5e-05	0.000709265
B0252.5	II:6916992-6918922	0.813845	0.158299	-5.14119	-2.3621	0.00145	0.0115721
msp-50	II:5199762-5200222	5.78938	1.11774	-5.17954	-2.37282	0.0001	0.00130426
E03H12.5	IV:4977095-4978073	4.42124	0.853281	-5.18146	-2.37336	5e-05	0.000709265
nhr-114	V:4166759-4191515	117.377	22.6244	-5.18807	-2.37519	5e-05	0.000709265
clec-41	V:13134964-13138086	125.628	24.1649	-5.19878	-2.37817	5e-05	0.000709265
ugt-43	IV:10464658-10467240	4.68704	0.896477	-5.22829	-2.38634	5e-05	0.000709265
C08F11.7	IV:13637287-13638525	2.06519	0.394757	-5.23155	-2.38724	5e-05	0.000709265
C25F9.11	V:19432440-19433158	22.9833	4.37058	-5.25864	-2.39469	5e-05	0.000709265
C38C3.3	V:1495672-1497942	1.27392	0.241041	-5.28508	-2.40192	5e-05	0.000709265
sek-1	X:7794955-7821049	32.5006	6.14448	-5.2894	-2.4031	5e-05	0.000709265
msp-40	II:4825379-4825845	5.05941	0.956115	-5.29163	-2.40371	5e-05	0.000709265
Y37E11B.10	IV:3603548-3606466	1.12723	0.212809	-5.29691	-2.40515	5e-05	0.000709265
F38B7.2	V:11543933-11545291	2.63851	0.496179	-5.31766	-2.41079	5e-05	0.000709265
W02B12.12	II:11476754-11479161	1.35164	0.253387	-5.33429	-2.41529	5e-05	0.000709265
lipl-1	V:12920006-12922116	7.71793	1.44548	-5.33935	-2.41666	5e-05	0.000709265
C08F11.10	IV:13648036-13649210	0.860216	0.161088	-5.34004	-2.41685	0.00405	0.024901
msp-152	II:4932992-4933449	5.05527	0.938035	-5.38921	-2.43007	5e-05	0.000709265
T10E9.4	I:6525048-6528689	1.03628	0.192129	-5.39367	-2.43127	5e-05	0.000709265
Y54G2A.37	IV:2820707-2823519	0.400726	0.073941	-5.41954	-2.43817	0.00315	0.0207924
Y67A6A.1	I:9829758-9830578	1.41941	0.261105	-5.43617	-2.44259	0.009	0.0448123
msp-59	IV:5312689-5313146	10.6366	1.95392	-5.44372	-2.44459	5e-05	0.000709265
nhr-99	V:474808-477150	1.77677	0.324244	-5.47973	-2.45411	5e-05	0.000709265
clec-123	II:3114254-3116759	0.513918	0.0937231	-5.48337	-2.45506	0.00095	0.00840031
arrd-8	II:12065084-12067568	0.511761	0.0931327	-5.49497	-2.45811	0.009	0.0448123
Y116F11B.10	V:19870015-19873931	1.36865	0.248005	-5.51864	-2.46431	5e-05	0.000709265
ZK1053.2	I:13232156-13234684	0.45468	0.0820493	-5.54155	-2.47029	0.0012	0.0100554
F17E9.5	IV:8345816-8346546	9.11004	1.64191	-5.54844	-2.47208	5e-05	0.000709265
-	X:11963520-11964616	0.486857	0.087592	-5.55824	-2.47463	0.0081	0.0418396
C49C3.6,C49C3.7	IV:17320785-17339066	88.9054	15.9684	-5.56758	-2.47705	5e-05	0.000709265
nlp-30	V:3981979-3982745	3.3877	0.605186	-5.59778	-2.48486	5e-05	0.000709265
folt-2	V:2872464-2875600	67.9371	12.1259	-5.60264	-2.48611	5e-05	0.000709265
msp-49	II:5194331-5194792	4.2281	0.754048	-5.6072	-2.48728	0.0001	0.00130426
F58G1.3	II:12925978-12928336	0.56377	0.100047	-5.63505	-2.49443	0.00375	0.0235499
Y71G12B.2	I:1816149-1818509	2.10845	0.374129	-5.63562	-2.49457	5e-05	0.000709265
ZK484.5	I:6087368-6087764	6.75641	1.19496	-5.65409	-2.4993	5e-05	0.000709265
C17F4.3	II:3240544-3241726	1.67383	0.295939	-5.656	-2.49978	0.0007	0.00656909
C05B5.2	III:9999818-10000516	3.7772	0.665747	-5.67363	-2.50427	5e-05	0.000709265
C37A5.3	I:14154768-14155249	4.09919	0.722242	-5.67565	-2.50478	0.00205	0.0150948
F26A3.5	I:7667752-7669814	0.802431	0.140696	-5.7033	-2.5118	0.00055	0.00544052
C39H7.1	IV:5631738-5633370	2.89727	0.506445	-5.7208	-2.51622	5e-05	0.000709265
K05F1.9	II:5799742-5801153	2.51559	0.43952	-5.72349	-2.51689	5e-05	0.000709265
ZK6.11	V:415712-417706	361.705	63.1251	-5.72997	-2.51853	5e-05	0.000709265
gsp-3	I:4709316-4710708	2.88918	0.50293	-5.7447	-2.52223	5e-05	0.000709265
ZK938.1	II:9829417-9830754	3.06003	0.530266	-5.77075	-2.52876	5e-05	0.000709265
col-154	V:11385359-11386381	3.85186	0.665442	-5.78842	-2.53317	5e-05	0.000709265
msp-45	II:5155435-5157625	4.47946	0.769837	-5.81871	-2.5407	0.0002	0.00233793
oac-3	V:13899512-13902653	0.939731	0.161468	-5.81992	-2.541	5e-05	0.000709265
ZC477.7	IV:7110456-7111469	1.25969	0.21581	-5.83703	-2.54523	0.0013	0.0106712
Y69E1A.1	IV:10947231-10948896	1.44214	0.246952	-5.83976	-2.54591	5e-05	0.000709265
ssq-2	IV:4996141-4997553	6.48584	1.10787	-5.85433	-2.54951	5e-05	0.000709265
C06B3.7	V:13908127-13911524	11.7288	2.00194	-5.85872	-2.55059	0.0013	0.0106712
spe-11	I:5330575-5332175	2.07113	0.352667	-5.87276	-2.55404	5e-05	0.000709265
Y18H1A.1	I:688278-691267	0.356174	0.0602767	-5.90898	-2.56291	0.00945	0.0462197
T23B3.5	I:6705547-6706378	4.30492	0.724147	-5.94482	-2.57163	5e-05	0.000709265
C08F11.12	IV:13650659-13651511	4.01628	0.673716	-5.96138	-2.57565	0.0002	0.00233793
ssq-3	IV:7111631-7112861	2.50244	0.41255	-6.06579	-2.60069	5e-05	0.000709265
acs-10	V:14146508-14148784	0.569873	0.0930118	-6.12689	-2.61515	0.00045	0.00460661
T01D3.6	V:13716848-13720402	46.4682	7.58382	-6.12728	-2.61525	5e-05	0.000709265
C10G11.8	I:6271980-6273768	1.96566	0.319292	-6.15631	-2.62207	5e-05	0.000709265
Y53G8AM.5	III:3256729-3258395	1.85983	0.300854	-6.18184	-2.62804	0.0004	0.00418603
C34G6.3	I:5896639-5897405	1.7571	0.282571	-6.21826	-2.63651	0.00295	0.0197405
msd-2	IV:10029055-10029502	4.48138	0.719251	-6.23062	-2.63938	5e-05	0.000709265
F49F1.1	IV:4117787-4119179	42.9475	6.88553	-6.23736	-2.64094	5e-05	0.000709265
C29F3.7	V:15354832-15357572	63.5207	10.1778	-6.2411	-2.6418	5e-05	0.000709265
B0205.10	I:10708362-10710375	1.10472	0.176201	-6.26966	-2.64839	5e-05	0.000709265
Y43F8A.2	V:19371567-19376583	0.977418	0.154509	-6.32596	-2.66129	5e-05	0.000709265
msp-56	IV:9841442-9841951	4.43642	0.699891	-6.33873	-2.6642	5e-05	0.000709265
rmd-3	II:11338449-11339599	2.10207	0.329981	-6.37028	-2.67135	5e-05	0.000709265
fipr-24	I:14157627-14158078	5.23318	0.816954	-6.40572	-2.67936	5e-05	0.000709265
phat-4	V:4129905-4152271	49.4713	7.69926	-6.42546	-2.6838	0.00535	0.0305845
col-60	I:7105318-7106924	5.09788	0.787896	-6.47024	-2.69382	5e-05	0.000709265
C31H1.5	IV:5794931-5796762	0.576004	0.0890137	-6.47096	-2.69398	0.009	0.0448123
ugt-44	IV:10469762-10471890	75.7136	11.6581	-6.49451	-2.69922	5e-05	0.000709265
C14C10.1	V:12588427-12589621	0.56949	0.0865161	-6.58247	-2.71863	0.0019	0.0142814
Y48A6B.9	III:11033171-11036080	3.51274	0.532135	-6.60122	-2.72273	5e-05	0.000709265
C17H12.5	IV:6815910-6817632	0.494336	0.0746693	-6.62034	-2.7269	0.00375	0.0235499
abu-1	V:10380338-10381823	0.81772	0.123352	-6.62916	-2.72882	0.00015	0.00184372
dod-23	II:8384019-8399209	430.716	64.5068	-6.67706	-2.73921	5e-05	0.000709265
T27E7.1	IV:14519758-14521000	3.78667	0.564607	-6.70674	-2.74561	5e-05	0.000709265
col-13	V:10420889-10421892	3.91598	0.581588	-6.73325	-2.7513	5e-05	0.000709265
pcp-2	IV:9160639-9165134	9.57628	1.41926	-6.74738	-2.75432	5e-05	0.000709265
ssp-34	IV:10738203-10738658	4.56217	0.673858	-6.77022	-2.7592	0.0001	0.00130426
T13C5.2	X:6185008-6186770	0.427826	0.0630483	-6.78569	-2.76249	0.00905	0.0449818
F45D11.14	II:1004615-1006475	3.33539	0.486942	-6.84967	-2.77603	5e-05	0.000709265
C25F9.12	V:19402187-19402949	2.1059	0.307381	-6.85111	-2.77634	0.0001	0.00130426
ins-11	II:5556760-5557088	2.41099	0.349621	-6.89601	-2.78576	0.00905	0.0449818
C36H8.1	IV:12743038-12744738	1.719	0.247517	-6.94498	-2.79597	5e-05	0.000709265
msd-4	III:4868333-4868769	6.62273	0.949569	-6.97446	-2.80208	5e-05	0.000709265
fip-6	I:8945472-8946200	5.88045	0.842177	-6.98244	-2.80373	5e-05	0.000709265
tag-76	III:9887210-9891437	0.480987	0.0679321	-7.08041	-2.82383	5e-05	0.000709265
acdh-8	II:5794506-5796274	0.997581	0.140751	-7.08756	-2.82529	5e-05	0.000709265
R09E10.2	IV:10317556-10318299	0.980227	0.137788	-7.11402	-2.83066	0.00805	0.041673
F08H9.2	V:14460625-14461134	9.6425	1.35447	-7.11902	-2.83168	5e-05	0.000709265
msp-81	IV:9835883-9836451	11.7443	1.64471	-7.14065	-2.83606	5e-05	0.000709265
msp-64	II:5809923-5810342	7.84496	1.09419	-7.16965	-2.84191	5e-05	0.000709265
F45D11.1	II:1021407-1023520	2.65059	0.367356	-7.21532	-2.85106	5e-05	0.000709265
T22B3.3	IV:11703181-11704073	1.27127	0.17619	-7.21534	-2.85107	0.0025	0.0175199
F54D1.1	IV:11261863-11263009	0.788546	0.108797	-7.24787	-2.85756	0.00595	0.0331928
col-139	V:4652381-4653986	260.273	35.8793	-7.25413	-2.8588	5e-05	0.000709265
fipr-22	I:14155496-14156334	2.66331	0.364177	-7.31323	-2.87051	5e-05	0.000709265
bath-13	II:2520964-2522044	0.942579	0.128839	-7.31594	-2.87104	0.0029	0.0194892
cnc-4	V:1447221-1447707	10.457	1.42326	-7.34722	-2.87719	5e-05	0.000709265
E04F6.15	II:7208800-7210272	10.768	1.46218	-7.36435	-2.88057	5e-05	0.000709265
K09D9.1	V:4025090-4026204	12.9848	1.73195	-7.49721	-2.90635	5e-05	0.000709265
msp-79	IV:9766744-9767187	2.65101	0.351672	-7.5383	-2.91424	0.0092	0.0455025
C33F10.11	II:4834158-4834834	1.69941	0.225116	-7.54904	-2.91629	0.00125	0.0103757
C04G2.9	IV:10112890-10114231	5.42118	0.716468	-7.56653	-2.91963	5e-05	0.000709265
ssq-4	IV:5016480-5017762	7.29535	0.954605	-7.64227	-2.934	5e-05	0.000709265
F09C6.13	V:16885074-16885403	9.69309	1.26584	-7.65744	-2.93686	0.00205	0.0150948
spe-41	III:3439010-3444590	2.09853	0.272296	-7.7068	-2.94613	5e-05	0.000709265
clec-65	II:12901293-12903335	193.571	24.673	-7.84546	-2.97186	5e-05	0.000709265
msp-53	IV:5064640-5065153	3.99186	0.507416	-7.86704	-2.97582	0.0001	0.00130426
abu-7	V:5163395-5164759	0.826911	0.105033	-7.87287	-2.97689	0.00045	0.00460661
F15E6.10	IV:4292868-4293614	7.06413	0.888382	-7.95168	-2.99126	5e-05	0.000709265
msp-3	II:4785860-4786315	2.61391	0.328631	-7.95394	-2.99167	0.00325	0.0212237
K07A3.3	I:2599978-2602649	0.589419	0.0730262	-8.07134	-3.01281	0.00025	0.00281045
C32E8.4	I:3783834-3784435	3.77544	0.46575	-8.10615	-3.01902	5e-05	0.000709265
bath-25	I:10876208-10879572	9.20295	1.13337	-8.11999	-3.02148	5e-05	0.000709265
W06A11.4	II:4055938-4057653	6.88626	0.835758	-8.23954	-3.04256	5e-05	0.000709265
math-38	II:1577368-1579986	8.56602	1.03656	-8.26389	-3.04682	5e-05	0.000709265
W01C9.2	II:8536359-8538570	9.48951	1.14771	-8.26821	-3.04757	5e-05	0.000709265
snf-5	II:12856194-12865821	0.927114	0.111775	-8.29447	-3.05216	0.0024	0.0170481
Y41D4B.15,hpo-6	IV:1545299-1567716	130.181	15.647	-8.31987	-3.05656	5e-05	0.000709265
rol-6	II:8733049-8734314	1.07213	0.127547	-8.40576	-3.07138	0.0003	0.00330399
comt-2	V:16493654-16494449	1.32334	0.152995	-8.64956	-3.11263	0.005	0.0291756
asp-12	V:8269253-8272058	20.599	2.36582	-8.70692	-3.12216	5e-05	0.000709265
Y26D4A.3	I:13072066-13073062	6.4174	0.726737	-8.83043	-3.14248	5e-05	0.000709265
bli-6	IV:6377093-6378579	26.8412	3.02333	-8.87803	-3.15023	5e-05	0.000709265
F58E6.5	V:9753424-9754578	1.25706	0.14002	-8.97772	-3.16635	0.00025	0.00281045
C39B5.5	III:2208269-2211296	7.82029	0.869398	-8.99506	-3.16913	5e-05	0.000709265
K01A11.3	III:3446401-3453082	0.440778	0.0476017	-9.25971	-3.21097	0.00545	0.0310553
C34F11.2	II:5212225-5212789	1.12018	0.119087	-9.4064	-3.23364	0.00955	0.0465955
fbxa-108	V:17656844-17658200	5.53726	0.588176	-9.41429	-3.23485	5e-05	0.000709265
Y54G2A.49	IV:2851692-2853261	22.9343	2.4349	-9.41899	-3.23557	5e-05	0.000709265
col-147	V:9632270-9633337	12.3311	1.29611	-9.51393	-3.25005	5e-05	0.000709265
F54D5.4	II:11569498-11571002	267.869	28.0634	-9.54514	-3.25477	5e-05	0.000709265
abu-15	V:5158622-5159897	1.29033	0.133492	-9.66597	-3.27291	5e-05	0.000709265
col-157	V:11484053-11484998	2.94401	0.30277	-9.72359	-3.28149	5e-05	0.000709265
fbxa-14,fbxa-15	III:1315263-1324633	3.58682	0.367766	-9.753	-3.28584	5e-05	0.000709265
clec-85	IV:2854345-2855456	240.204	24.5136	-9.79881	-3.29261	5e-05	0.000709265
F48G7.5	V:622187-622951	9.94931	1.00309	-9.91866	-3.31014	5e-05	0.000709265
C34D4.3	IV:7153661-7154198	3.44624	0.34608	-9.95793	-3.31584	0.00115	0.00973492
Y9C9A.8	IV:4920354-4932217	2.48431	0.249259	-9.96678	-3.31712	5e-05	0.000709265
msp-65	IV:5316487-5316944	2.78488	0.276544	-10.0703	-3.33203	0.00205	0.0150948
K08D8.4	IV:12907468-12909998	13.1791	1.26682	-10.4033	-3.37897	5e-05	0.000709265
col-7	I:7401674-7402756	1.71193	0.164156	-10.4287	-3.38249	0.0001	0.00130426
ech-9	IV:10233319-10235329	3.88544	0.359194	-10.8171	-3.43524	5e-05	0.000709265
col-129	IV:12108670-12110258	289.761	26.4909	-10.9381	-3.45129	5e-05	0.000709265
swt-6	V:13944968-13961984	25.6954	2.32548	-11.0495	-3.46591	5e-05	0.000709265
F41E7.20	X:10303744-10304026	4.93509	0.446081	-11.0632	-3.4677	0.00435	0.0262753
clec-64	II:12898289-12900403	0.854482	0.0771905	-11.0698	-3.46855	0.0034	0.0219288
C14C6.5	V:536627-556155	392.876	34.8102	-11.2862	-3.49649	5e-05	0.000709265
col-81	II:11012394-11013779	240.571	20.8502	-11.5381	-3.52833	5e-05	0.000709265
bath-20	II:2040270-2041615	0.989973	0.0854787	-11.5815	-3.53375	0.0008	0.00729845
T03F6.6	III:13378440-13380352	1.97013	0.16913	-11.6486	-3.54208	0.00025	0.00281045
C33F10.1	II:4835028-4835717	4.42706	0.376943	-11.7446	-3.55393	0.00015	0.00184372
bath-19	II:2035692-2039741	7.52299	0.635626	-11.8356	-3.56506	5e-05	0.000709265
ZC116.5	V:12608170-12608971	8.68208	0.728911	-11.911	-3.57423	5e-05	0.000709265
F01D5.5	II:14001685-14002300	53.4567	4.48641	-11.9153	-3.57474	5e-05	0.000709265
dnj-26	IV:12248312-12259212	15.2381	1.26678	-12.029	-3.58845	5e-05	0.000709265
Y47G6A.26	I:3618889-3619697	0.798234	0.0657402	-12.1423	-3.60196	0.00275	0.0186772
srw-86	V:19400141-19400715	4.86731	0.396395	-12.2789	-3.61811	5e-05	0.000709265
F46A9.1	I:9457455-9458847	5.39445	0.438065	-12.3143	-3.62226	5e-05	0.000709265
dpy-4	IV:14981555-14996316	13.1265	1.05627	-12.4272	-3.63543	5e-05	0.000709265
W07B8.4	V:1130087-1131930	3.38816	0.271736	-12.4686	-3.64022	5e-05	0.000709265
H39E23.3	V:14107810-14110151	3.31771	0.260704	-12.726	-3.6697	5e-05	0.000709265
col-91	III:8258344-8265796	9.15062	0.719029	-12.7264	-3.66975	0.0001	0.00130426
sqt-1	II:11336690-11337835	2.34719	0.182922	-12.8316	-3.68164	5e-05	0.000709265
C50F7.5	IV:7726717-7727951	67.7975	5.24056	-12.9371	-3.69344	5e-05	0.000709265
F17B5.1	I:13184911-13188297	0.85015	0.0649225	-13.0948	-3.71093	5e-05	0.000709265
ztf-28	V:2090139-2095113	27.5044	2.09899	-13.1036	-3.71189	5e-05	0.000709265
ora-1	IV:7977835-7979014	1.42218	0.108385	-13.1216	-3.71387	0.00015	0.00184372
C08E3.13	II:1631994-1634089	33.4301	2.51615	-13.2862	-3.73186	5e-05	0.000709265
srh-237	V:17090389-17091668	1.90861	0.142687	-13.3762	-3.7416	5e-05	0.000709265
col-62	I:7403340-7404352	5.08049	0.357376	-14.2161	-3.82945	5e-05	0.000709265
clec-4	II:12578417-12581068	7.24243	0.483454	-14.9806	-3.90502	5e-05	0.000709265
Y11D7A.7	IV:9249528-9250470	39.7577	2.57622	-15.4326	-3.94791	5e-05	0.000709265
F49F1.5	IV:4119460-4120398	57.9675	3.74372	-15.4839	-3.9527	5e-05	0.000709265
dpy-13	IV:4235613-4236706	11.4926	0.734561	-15.6455	-3.96768	5e-05	0.000709265
Y102A5C.36	V:16926926-16927447	20.2781	1.28845	-15.7384	-3.97622	5e-05	0.000709265
bath-24	II:2044623-2045585	6.23699	0.392281	-15.8993	-3.99089	5e-05	0.000709265
K08F4.5	IV:10134931-10135914	0.972726	0.0597408	-16.2824	-4.02524	0.0028	0.0189528
T02B5.1	V:14163249-14166730	9.07174	0.548292	-16.5455	-4.04836	5e-05	0.000709265
C49G7.7	V:4034475-4038054	10.1516	0.600638	-16.9014	-4.07907	5e-05	0.000709265
T24E12.5	II:3753592-3757400	4.67109	0.274298	-17.0293	-4.08995	5e-05	0.000709265
C04G6.6	II:5097989-5100242	14.9604	0.877529	-17.0483	-4.09156	5e-05	0.000709265
F21F3.3	I:4901973-4903173	36.4123	2.10038	-17.3361	-4.1157	5e-05	0.000709265
col-146	V:9629942-9631011	2.9789	0.168909	-17.6361	-4.14046	5e-05	0.000709265
T05E12.6	V:17084998-17090023	68.1279	3.71282	-18.3494	-4.19766	5e-05	0.000709265
mul-1	IV:4121341-4123069	13.1753	0.663419	-19.8597	-4.31178	5e-05	0.000709265
T06E4.12	V:9626403-9629200	3.04172	0.150754	-20.1767	-4.33462	0.00195	0.014595
oac-14	X:10139373-10142013	6.80292	0.323066	-21.0574	-4.39626	5e-05	0.000709265
oac-31	V:1538352-1541824	7.73081	0.365699	-21.1398	-4.40189	5e-05	0.000709265
clec-265	X:3031722-3033203	24.9586	1.15502	-21.6088	-4.43355	5e-05	0.000709265
col-88	III:41060-42018	3.2996	0.152425	-21.6474	-4.43612	0.0025	0.0175199
Y47D7A.6	V:4417737-4418225	3.17482	0.146129	-21.7261	-4.44136	0.0047	0.0278169
col-175	X:9233641-9234616	5.97206	0.266979	-22.369	-4.48343	5e-05	0.000709265
F57H12.6	IV:7975428-7976369	2.88345	0.12753	-22.61	-4.49889	0.00265	0.0182176
dod-17	IV:12976292-12978344	3.65282	0.153105	-23.8583	-4.57642	5e-05	0.000709265
col-161	V:13317031-13318010	8.7506	0.344985	-25.3652	-4.66478	5e-05	0.000709265
T02B11.4	V:869070-871129	19.1991	0.749538	-25.6146	-4.67889	5e-05	0.000709265
col-73	II:4872097-4873127	14.0703	0.528535	-26.6213	-4.73451	5e-05	0.000709265
sss-2	V:14346007-14346997	1.35635	0.0503777	-26.9236	-4.7508	0.00265	0.0182176
Y102A5C.5,Y102A5C.6	V:16928217-16930080	36.6923	1.35179	-27.1435	-4.76253	5e-05	0.000709265
F55G11.8	IV:12962807-12964624	12.8852	0.464439	-27.7436	-4.79408	5e-05	0.000709265
K08D8.5	IV:12910644-12912136	21.1076	0.731623	-28.8504	-4.85052	5e-05	0.000709265
F01D5.1	II:13996953-13998033	59.6902	2.04638	-29.1687	-4.86635	5e-05	0.000709265
ZC317.7	V:5468733-5470997	10.0263	0.338734	-29.5993	-4.88749	5e-05	0.000709265
fbxa-192	V:17637910-17656725	23.9374	0.804576	-29.7516	-4.89489	5e-05	0.000709265
-	IV:3313848-3317296	7.60781	0.254225	-29.9255	-4.9033	5e-05	0.000709265
fbxa-127,srz-100,srz-99	V:16728728-16733147	2.07548	0.0692258	-29.9813	-4.90599	0.00015	0.00184372
col-49	I:3137187-3138446	5.20895	0.164856	-31.597	-4.98172	5e-05	0.000709265
F49F1.7	IV:4123524-4125757	64.5855	2.01051	-32.1239	-5.00558	5e-05	0.000709265
ugt-18	V:12820264-12822758	3.69545	0.108275	-34.1302	-5.09297	5e-05	0.000709265
srw-85	V:19429439-19431813	3.78547	0.110316	-34.3148	-5.10076	5e-05	0.000709265
ZK218.7	V:17105782-17106656	7.03274	0.197415	-35.6241	-5.15478	5e-05	0.000709265
H25K10.1	IV:16202394-16205313	3.63672	0.102061	-35.6328	-5.15514	0.00875	0.0438153
catp-3	V:8076084-8079914	11.5604	0.317209	-36.4441	-5.18761	5e-05	0.000709265
T24B8.5	II:9082681-9083142	316.494	8.41733	-37.6003	-5.23267	5e-05	0.000709265
F55G11.2	IV:12967447-12969289	2.58379	0.0686654	-37.6287	-5.23376	0.00705	0.0376874
ZK218.5	V:17101131-17101982	20.9135	0.50017	-41.8128	-5.38587	5e-05	0.000709265
F25A2.1	V:1179603-1181548	7.72185	0.169043	-45.6798	-5.51348	5e-05	0.000709265
F35E12.5	V:13737006-13739651	326.182	7.05625	-46.226	-5.53063	5e-05	0.000709265
lys-2	V:10280309-10281470	207.923	3.78898	-54.8757	-5.77809	5e-05	0.000709265
Y47D7A.15	V:4431685-4433187	4.56649	0.0736507	-62.002	-5.95424	0.0007	0.00656909
ZK218.11	V:17107529-17108418	3.91632	0.0602399	-65.0121	-6.02263	0.00265	0.0182176
F55G11.4	IV:12973635-12975597	259.557	3.51979	-73.7422	-6.20442	5e-05	0.000709265
oac-20	V:15978715-15982854	8.83423	0.113929	-77.5415	-6.27689	5e-05	0.000709265
dod-24	IV:12940141-12941368	89.2467	0.355372	-251.136	-7.97233	5e-05	0.000709265
ZK813.3	X:3441838-3442460	414.547	1.42404	-291.106	-8.1854	5e-05	0.000709265
clec-67	IV:3922088-3943886	84.9169	0.23806	-356.704	-8.47858	0.0007	0.00656909
C17H12.8	IV:6818605-6820643	94.9213	0.0737288	-1287.44	-10.3303	0.0005	0.00503071
