# Supplementary material for: Transcriptomic Profiling of DAF-7/TGFβ Pathway Mutants in C. elegans
Source: Genes (Basel). 2020 Mar 9;11(3):288. doi: 10.3390/genes11030288 (PMC7140792; doi:10.3390/genes11030288)
Supplement: Supplementary file 1 [file genes-11-00288-s001.zip › supplemental figures 4/Table S4.xlsx]

## Sheet: 2 fold sig
Differentially expressed genes between daf-1(m40) and daf-1(m40);daf-3(mgDf90)
gene	locus	daf1_3 FPKM	daf1 FPKM	daf1 vs. daf1_3 fold change	log2(fold_change)	p_value	q_value
C54C8.12	I:12456917-12457215	0	27.3119	Infinity	inf	5e-05	0.000804721
T06G6.6	I:12718308-12719795	0	0.429239	Infinity	inf	5e-05	0.000804721
F49D11.14	I:10936328-10936705	0	0.414208	Infinity	inf	0.0036	0.0252125
sod-5	II:4417682-4419131	0	0.494497	Infinity	inf	5e-05	0.000804721
-	II:8534954-8535576	0	1.18732	Infinity	inf	5e-05	0.000804721
K08F8.9	II:8755853-8756134	0	0.552449	Infinity	inf	0.0036	0.0252125
C06C3.12	II:9375106-9375848	0	0.792796	Infinity	inf	5e-05	0.000804721
oac-30	II:1263068-1266890	0	0.398316	Infinity	inf	5e-05	0.000804721
C17F4.12	II:3243675-3244162	0	4.84007	Infinity	inf	5e-05	0.000804721
col-36	II:7167512-7168662	0	0.920754	Infinity	inf	5e-05	0.000804721
T01B7.8	II:8736725-8737553	0	1.10738	Infinity	inf	5e-05	0.000804721
Y46G5A.37	II:12825545-12825833	0	0.638721	Infinity	inf	0.00155	0.0135024
C45G9.14	III:5045008-5045667	0	0.604371	Infinity	inf	5e-05	0.000804721
his-70	III:4059714-4060119	0	0.789716	Infinity	inf	5e-05	0.000804721
cutl-19	III:5215959-5217604	0	0.552312	Infinity	inf	5e-05	0.000804721
W08E12.4	IV:3302387-3302973	0	0.402505	Infinity	inf	5e-05	0.000804721
C01B10.48	IV:6645511-6645749	0	0.708093	Infinity	inf	0.00615	0.0371971
F21C10.13	V:9122316-9123271	0	0.955941	Infinity	inf	5e-05	0.000804721
fipr-7	V:10229811-10230134	0	0.969354	Infinity	inf	0.0003	0.00369695
F53F4.18	V:13590154-13590747	0	0.73597	Infinity	inf	0.0003	0.00369695
C06H5.14	V:17904128-17904329	0	2.07116	Infinity	inf	0.0004	0.0046961
unc-46	V:5097108-5098907	0	0.516066	Infinity	inf	5e-05	0.000804721
-	V:7341784-7342028	0	1.30508	Infinity	inf	0.00015	0.00209896
clec-229	V:15340276-15341446	0	1.94371	Infinity	inf	5e-05	0.000804721
F14F8.8	V:16671621-16672186	0	0.641535	Infinity	inf	0.0025	0.0193688
cutl-4	V:17733606-17739899	0	0.381601	Infinity	inf	5e-05	0.000804721
K02E2.8	V:20365759-20366937	0	1.16723	Infinity	inf	5e-05	0.000804721
F46B3.7	V:20618119-20618656	0	0.643977	Infinity	inf	5e-05	0.000804721
C14E2.7	X:1816360-1816762	0	0.472909	Infinity	inf	5e-05	0.000804721
H28G03.9	X:5228001-5228150	0	6.044	Infinity	inf	0.002	0.0163078
R07B1.6	X:9866659-9867921	0	1.11845	Infinity	inf	5e-05	0.000804721
F25E2.3	X:811172-813126	0	5.06409	Infinity	inf	5e-05	0.000804721
C25F6.6	X:5450261-5450823	0	0.674683	Infinity	inf	5e-05	0.000804721
F27D9.12	X:7656400-7656975	0	0.920811	Infinity	inf	0.00025	0.00318339
Y71A12B.23	I:13927958-13928746	0.437434	0	-Infinity	-inf	0.0027	0.0204152
D2024.10	IV:7251446-7251749	0.772535	0	-Infinity	-inf	0.0062	0.0374195
C36C5.15	V:3163154-3168759	21.1237	0	-Infinity	-inf	5e-05	0.000804721
C36C5.14	V:3163154-3168759	22.5636	0	-Infinity	-inf	5e-05	0.000804721
F49H6.8	V:17022369-17022663	0.43097	0	-Infinity	-inf	0.0062	0.0374195
Y73B3B.3	X:211440-211676	2.17145	0	-Infinity	-inf	0.0033	0.023686
F25E2.2	X:806994-810782	0.0386956	42.3345	1094.04	10.0954	0.00195	0.0159645
F21F3.3	I:4901973-4903173	0.156883	34.9739	222.93	7.80045	0.00085	0.00851625
T25E4.1	II:5578319-5579965	0.15824	14.7881	93.4536	6.54618	0.00085	0.00851625
clec-61	II:10488727-10490514	0.168023	12.994	77.3347	6.27305	0.00025	0.00318339
C18H7.1	IV:615543-620930	0.0543591	2.88616	53.0943	5.73049	0.00105	0.0100435
F45D11.1	II:1021407-1023520	0.0620945	2.55411	41.1326	5.36221	0.0013	0.0118806
pqn-71	V:15465676-15467074	0.403804	13.8368	34.2661	5.09871	5e-05	0.000804721
wrt-8	V:15342084-15344572	0.124421	3.82451	30.7385	4.94198	0.0001	0.00148447
F46A9.1	I:9457455-9458847	0.168713	5.17948	30.6999	4.94017	0.0004	0.0046961
nlp-39	I:12461644-12462097	0.606682	18.575	30.6174	4.93628	0.00025	0.00318339
abu-8	V:5192992-5194608	0.97873	29.268	29.9041	4.90227	5e-05	0.000804721
pqn-63	V:9616031-9617539	0.143085	4.12053	28.7978	4.84789	0.00015	0.00209896
col-65	I:11489157-11490560	1.61023	45.0714	27.9907	4.80687	5e-05	0.000804721
T06E4.10	V:9618232-9619019	0.51792	13.1173	25.3269	4.6626	5e-05	0.000804721
W01C9.2	II:8536359-8538570	0.376844	9.14934	24.2789	4.60163	5e-05	0.000804721
Y47D7A.13	V:4434881-4435927	4.04927	97.8314	24.1603	4.59456	5e-05	0.000804721
T06E4.14	V:9625424-9626269	1.528	36.8681	24.1283	4.59266	5e-05	0.000804721
phat-5	V:4121485-4122517	0.820628	19.7324	24.0455	4.58769	5e-05	0.000804721
nspb-12	III:5568209-5568778	0.401435	9.58418	23.8748	4.57742	0.0054	0.0339226
K01D12.9	V:12403955-12404644	0.806415	18.8122	23.3282	4.54401	5e-05	0.000804721
ZK180.5	IV:4515038-4517169	5.43193	126.421	23.2737	4.54063	5e-05	0.000804721
col-109	IV:1804300-1820358	1.19487	26.8028	22.4316	4.48746	5e-05	0.000804721
col-74	II:5828682-5836237	6.09619	132.379	21.715	4.44062	5e-05	0.000804721
col-182	X:12636152-12637056	0.169852	3.55488	20.9293	4.38744	0.00295	0.0218272
F15E6.10	IV:4292868-4293614	0.32773	6.83866	20.8668	4.38313	0.0026	0.0198715
R03C1.1	II:14902492-14910401	0.630662	12.8726	20.4113	4.3513	5e-05	0.000804721
D2092.8	I:6620664-6621282	0.42162	8.60125	20.4005	4.35053	0.00045	0.00517153
C30H6.5	IV:17371768-17375631	0.0892126	1.81954	20.3955	4.35018	0.00075	0.00775603
col-165	X:4353617-4354811	7.57466	151.394	19.9869	4.32099	5e-05	0.000804721
C08B6.4	V:10114764-10117411	1.05149	20.8565	19.8352	4.30999	5e-05	0.000804721
C02E7.7	V:4918153-4918585	2.70948	52.7262	19.4599	4.28243	5e-05	0.000804721
F41E6.11	V:8619930-8621313	0.606814	11.6243	19.1563	4.25974	5e-05	0.000804721
Y53F4B.27	II:15145947-15151917	0.206293	3.94947	19.145	4.2589	5e-05	0.000804721
abu-11	II:192530-211924	0.946235	17.3793	18.3668	4.19902	5e-05	0.000804721
T02B5.1	V:14163249-14166730	0.481898	8.71486	18.0844	4.17668	5e-05	0.000804721
cut-3	II:8442341-8446831	3.79292	68.0416	17.9391	4.16504	0.00235	0.0185625
ZK816.4	X:3348877-3350401	0.175187	3.10121	17.7023	4.14586	0.00265	0.0201557
clec-230	V:15347846-15349144	0.402023	7.09924	17.6588	4.14231	0.00015	0.00209896
clec-60	II:10479919-10481876	0.651024	11.4195	17.5408	4.13264	5e-05	0.000804721
C16D9.5	V:8243631-8245254	0.0912484	1.55581	17.0503	4.09172	0.00345	0.0245016
C02E7.6	V:4919206-4919581	32.6984	556.357	17.0148	4.08872	5e-05	0.000804721
abu-14	II:9213653-9227233	5.63373	95.6312	16.9748	4.08532	5e-05	0.000804721
lips-7	II:553094-554786	0.201502	3.32902	16.521	4.04623	0.00015	0.00209896
math-38	II:1577368-1579986	0.512475	8.25608	16.1102	4.0099	5e-05	0.000804721
C38C6.3	II:14633183-14636837	0.380805	5.92967	15.5714	3.96083	0.0003	0.00369695
abu-12	X:450444-457648	0.344264	5.30931	15.4222	3.94694	5e-05	0.000804721
C10F3.7	V:5983744-5986854	0.722723	11.0203	15.2483	3.93057	5e-05	0.000804721
K01D12.1	V:12377555-12378924	0.95264	14.3988	15.1146	3.91788	5e-05	0.000804721
grl-16	I:572176-575119	3.44909	52.1135	15.1093	3.91737	5e-05	0.000804721
fbxa-165	II:1614792-1616463	0.0788249	1.1905	15.1031	3.91677	0.0067	0.0395762
T06E4.9	V:9620170-9620955	0.471197	6.96432	14.7801	3.88558	0.0001	0.00148447
F41F3.8	V:4648814-4651612	0.513419	7.56358	14.7318	3.88086	5e-05	0.000804721
C30A5.10	III:8205123-8209875	0.0999926	1.43179	14.319	3.83985	0.0002	0.00265173
Y53F4B.25	II:15136205-15145273	0.395979	5.6544	14.2795	3.83588	5e-05	0.000804721
cut-2	V:13415061-13417604	23.5602	334.024	14.1775	3.82553	5e-05	0.000804721
C16C8.2	II:3429405-3436512	0.562887	7.95027	14.1241	3.82009	5e-05	0.000804721
wrt-6	X:3480165-3483661	0.280069	3.92828	14.0261	3.81005	5e-05	0.000804721
M03E7.4	V:5609384-5613252	0.258567	3.59839	13.9167	3.79874	5e-05	0.000804721
pqn-32	II:13096008-13116811	2.55673	35.429	13.8572	3.79256	0.0005	0.00561389
C06G1.2	X:16621813-16622739	0.543064	7.49487	13.8011	3.78671	5e-05	0.000804721
T09D3.3	V:5346511-5349571	0.128844	1.77181	13.7516	3.78153	0.0001	0.00148447
F18E9.1	X:8601568-8602272	0.381842	5.22744	13.6901	3.77506	0.0006	0.00652437
M02G9.1	II:10326079-10335807	0.476039	6.41426	13.4742	3.75213	5e-05	0.000804721
F33D4.6	IV:7710987-7718016	1.54085	20.7546	13.4696	3.75163	5e-05	0.000804721
cyn-17	V:5799449-5805659	0.809593	10.8799	13.4387	3.74832	5e-05	0.000804721
T23F1.5	V:15459409-15464425	0.439888	5.90044	13.4135	3.74562	5e-05	0.000804721
phat-1	I:5044200-5045720	0.421625	5.65202	13.4053	3.74474	5e-05	0.000804721
F13B9.2	X:8285682-8286778	0.381008	5.10708	13.4041	3.74461	0.00035	0.00422119
F21E9.2	X:1328156-1329947	0.308923	4.13096	13.3721	3.74116	0.0029	0.0215587
M195.2	II:8360662-8369159	0.395211	5.24838	13.2799	3.73118	5e-05	0.000804721
W07B8.4	V:1130087-1131930	0.24691	3.2499	13.1623	3.71834	5e-05	0.000804721
Y54G2A.76	IV:2809445-2812855	1.62314	21.2147	13.0702	3.70821	5e-05	0.000804721
col-97	III:12987671-13000670	3.07995	40.2168	13.0576	3.70682	5e-05	0.000804721
lron-2	V:9284146-9287560	0.605691	7.87587	13.0031	3.70079	5e-05	0.000804721
wrt-9	X:1576634-1590895	0.585783	7.61637	13.002	3.70067	5e-05	0.000804721
R02F11.1	V:4801086-4805947	2.47499	32.0889	12.9653	3.69658	5e-05	0.000804721
W08E12.6	IV:3298628-3299712	1.80922	23.2094	12.8284	3.68127	5e-05	0.000804721
lipl-1	V:12920006-12922116	0.580884	7.44298	12.8132	3.67956	5e-05	0.000804721
R12A1.3	V:1422795-1425717	0.822546	10.4752	12.7351	3.67074	5e-05	0.000804721
grl-7	V:11342224-11356002	2.81454	35.6105	12.6523	3.66133	0.0001	0.00148447
F53B1.4	X:2108981-2113084	1.90753	23.9552	12.5582	3.65056	0.00795	0.0445068
F45D11.14	II:1004615-1006475	0.25765	3.21	12.4588	3.63909	5e-05	0.000804721
T06E4.8	V:9622178-9622934	0.69544	8.46036	12.1655	3.60472	0.0001	0.00148447
col-125	IV:11225504-11226519	8.89801	108.136	12.1528	3.60321	5e-05	0.000804721
D2024.4	IV:7231234-7232738	0.114307	1.38622	12.1272	3.60017	0.00195	0.0159645
ZC123.1	I:837995-846763	1.56204	18.8998	12.0994	3.59687	5e-05	0.000804721
F41G3.2,F41G3.3	II:6756475-6760459	0.35393	4.27296	12.0729	3.5937	5e-05	0.000804721
F09F9.2	X:4110432-4111595	1.39499	16.7998	12.043	3.59011	5e-05	0.000804721
Y11D7A.5	IV:9244510-9245523	0.192755	2.30562	11.9614	3.58032	0.00325	0.0234341
tts-2	II:10201124-10220025	20.9245	246.399	11.7756	3.55773	5e-05	0.000804721
C50D2.1	II:111643-129938	0.755929	8.8465	11.7028	3.54878	0.0003	0.00369695
C46H11.7	I:5042194-5043453	0.211548	2.45302	11.5956	3.5355	0.0008	0.00818929
W08E12.3	IV:3303979-3304496	0.298697	3.46223	11.5911	3.53495	0.0074	0.0424697
pqn-26	I:8771433-8777511	0.735951	8.52184	11.5794	3.53348	5e-05	0.000804721
F18C5.5	II:6565359-6566705	1.17639	13.4836	11.4618	3.51877	5e-05	0.000804721
swt-5	V:9501386-9504726	0.536481	6.09834	11.3673	3.50682	5e-05	0.000804721
Y64H9A.2	X:5044009-5044748	0.484045	5.46026	11.2805	3.49576	0.0003	0.00369695
F40E10.5	X:14701790-14703684	0.905484	10.1101	11.1654	3.48096	5e-05	0.000804721
K04H4.2	III:9347713-9355480	5.4147	60.2692	11.1307	3.47647	5e-05	0.000804721
W04E12.9	V:19756507-19758552	0.175566	1.94849	11.0983	3.47227	0.00415	0.0279173
H10E21.4	III:3165-23969	1.27259	13.9574	10.9677	3.45518	0.0031	0.022606
T19C3.2	III:614706-617447	0.48125	5.17778	10.759	3.42747	5e-05	0.000804721
B0280.7	III:7110302-7111873	0.107762	1.1542	10.7106	3.42098	0.004	0.0272451
T05H10.3	II:8047563-8050563	6.5935	70.5818	10.7048	3.42018	0.0051	0.0324706
F35A5.4	X:3789756-3792815	0.0962148	1.02841	10.6887	3.41801	0.00195	0.0159645
F49D11.6	I:10906811-10912203	0.684638	7.31284	10.6813	3.41702	5e-05	0.000804721
D1054.9	V:10785795-10791234	0.606178	6.4649	10.665	3.41482	5e-05	0.000804721
grd-6	V:9221856-9224349	0.373839	3.92328	10.4946	3.39157	5e-05	0.000804721
K08E7.5	IV:12573369-12578846	0.49889	5.22696	10.4772	3.38918	5e-05	0.000804721
C06E7.88,spe-27	IV:5864528-5867372	0.544559	5.70217	10.4712	3.38835	0.0023	0.0182491
bus-8	X:5492975-5505254	1.37504	14.3973	10.4705	3.38824	5e-05	0.000804721
ZK662.2	X:15696729-15698056	0.531879	5.56303	10.4592	3.3867	5e-05	0.000804721
col-172	X:6672829-6674412	0.231043	2.41543	10.4545	3.38605	0.00055	0.00608354
col-58	I:6311250-6312413	0.372237	3.85362	10.3526	3.37192	5e-05	0.000804721
pqn-13	V:5666590-5687381	2.00428	20.6147	10.2853	3.36252	0.00735	0.042217
F46C8.8	X:7546746-7554426	1.50845	15.5109	10.2827	3.36215	5e-05	0.000804721
F36F12.1	V:2099336-2103218	0.20784	2.12624	10.2302	3.35476	5e-05	0.000804721
Y5H2B.1	V:2207172-2210209	0.0571813	0.578957	10.1249	3.33984	0.00595	0.0363763
sel-7	X:14332782-14340488	0.816632	8.21413	10.0585	3.33035	5e-05	0.000804721
C49A1.5	I:14237350-14241188	0.123313	1.23642	10.0267	3.32577	0.0035	0.0247449
ZK675.4	II:7911322-7928701	0.911876	9.12344	10.0051	3.32267	0.0048	0.0309647
ZC449.1	X:5024419-5028138	0.40567	4.05315	9.99125	3.32066	5e-05	0.000804721
C35A5.10	V:10504192-10505289	0.195153	1.94205	9.95142	3.3149	0.0015	0.0131641
R12E2.7	I:4153956-4154550	1.60776	15.9532	9.92263	3.31072	5e-05	0.000804721
K10H10.4	II:14500483-14501663	0.623108	6.17377	9.90803	3.3086	5e-05	0.000804721
nas-38	X:553221-563657	0.256223	2.5162	9.82035	3.29577	5e-05	0.000804721
F58E6.13	V:9745240-9749228	0.457919	4.48386	9.79182	3.29158	5e-05	0.000804721
agmo-1	III:12793383-12798549	0.629804	6.11323	9.70656	3.27896	5e-05	0.000804721
F47B8.10	V:14343067-14345660	0.110233	1.06806	9.68911	3.27636	0.00055	0.00608354
fipr-24	I:14157627-14158078	0.517804	5.01579	9.68666	3.276	0.0031	0.022606
C08E3.13	II:1631994-1634089	3.33685	32.2899	9.67676	3.27452	5e-05	0.000804721
F59B10.2	II:10507268-10509932	0.0606197	0.580422	9.57481	3.25924	0.0065	0.0387507
fbxa-164	II:1612787-1614059	0.11139	1.06118	9.52671	3.25198	0.0065	0.0387507
Y37A1B.7	IV:14042592-14043780	1.95747	18.6376	9.52127	3.25115	5e-05	0.000804721
F30H5.3	III:505236-512175	1.57482	14.9274	9.4788	3.24471	5e-05	0.000804721
col-77	II:8358227-8359378	4.607	43.6287	9.47009	3.24338	5e-05	0.000804721
C07A9.13,C07A9.5	III:9679508-9682998	0.14231	1.34466	9.44881	3.24013	0.00235	0.0185625
F22G12.1	I:13139131-13141894	0.563267	5.30783	9.42329	3.23623	5e-05	0.000804721
nas-1	III:13405999-13409286	0.13917	1.30979	9.41144	3.23441	0.00485	0.0311594
C42D4.13	IV:7187237-7188111	0.323983	3.0384	9.37827	3.22932	0.00115	0.0107813
K08B12.1	V:6257400-6267191	2.1465	20.1204	9.37358	3.2286	0.0029	0.0215587
mlt-9	X:15101786-15107967	1.87149	17.5317	9.36778	3.22771	5e-05	0.000804721
ZC196.1	V:8742758-8745045	0.0841942	0.784449	9.31714	3.21989	0.0023	0.0182491
F22F7.6	V:2115489-2118686	0.246634	2.29566	9.30796	3.21846	0.00035	0.00422119
R04B3.3	X:2473763-2476014	0.192283	1.77704	9.24179	3.20818	5e-05	0.000804721
unc-8	IV:7197152-7203498	0.108951	1.00667	9.23966	3.20785	0.0001	0.00148447
K08E7.6	IV:12579054-12581128	0.488711	4.50563	9.21942	3.20467	5e-05	0.000804721
abu-13	III:6941887-6945831	2.72757	25.0773	9.19401	3.20069	5e-05	0.000804721
cut-6	III:10911459-10916665	0.67336	6.17586	9.17171	3.19719	5e-05	0.000804721
glf-1	IV:5885828-5889805	1.55604	14.2168	9.13653	3.19165	5e-05	0.000804721
dyf-18	IV:11798664-11801179	0.131239	1.19888	9.13509	3.19143	0.00155	0.0135024
pud-3	V:2324509-2327262	121.678	1111.46	9.13444	3.19132	5e-05	0.000804721
T19A5.3	V:8934736-8944063	1.94124	17.6751	9.10506	3.18667	5e-05	0.000804721
C05E7.2	X:12938696-12940711	0.416978	3.79628	9.10427	3.18654	5e-05	0.000804721
nas-15	X:777720-780514	0.156952	1.4251	9.07985	3.18266	0.0001	0.00148447
oac-49	V:19217974-19222860	0.0464468	0.418878	9.01845	3.17288	0.008	0.0446983
W07G4.1	V:13033528-13034164	0.69825	6.26737	8.97583	3.16604	0.00585	0.035889
lgc-21	X:14064314-14067984	0.777717	6.97934	8.97414	3.16577	5e-05	0.000804721
mam-1	X:880628-888520	0.628103	5.63191	8.96654	3.16455	0.0001	0.00148447
T07G12.3	IV:10533942-10536430	0.146783	1.30951	8.9214	3.15727	0.0003	0.00369695
C44B11.1	III:3155267-3158393	0.335052	2.98003	8.89423	3.15287	0.00255	0.0195952
C34C6.3	II:8688170-8694182	0.228154	2.02412	8.87173	3.14921	5e-05	0.000804721
mam-3	IV:13434241-13445309	0.224658	1.99202	8.8669	3.14843	5e-05	0.000804721
ace-3,hot-7	II:14205623-14213102	0.722898	6.34116	8.77186	3.13288	5e-05	0.000804721
F15B9.6	V:13014136-13016654	1.10206	9.6597	8.76513	3.13177	5e-05	0.000804721
T26H5.8	V:15427160-15432722	0.121961	1.06557	8.73697	3.12713	5e-05	0.000804721
wrt-1	II:7531154-7533247	2.02723	17.6037	8.68362	3.1183	5e-05	0.000804721
E01G6.1	X:12260883-12266557	0.202648	1.7567	8.66873	3.11582	5e-05	0.000804721
F13B12.4	IV:10444608-10449904	0.609767	5.2665	8.63691	3.11051	5e-05	0.000804721
R07B1.8	X:9870807-9872625	0.180157	1.55545	8.63386	3.11001	0.00045	0.00517153
phat-2	I:5046395-5048018	1.01554	8.70593	8.57271	3.09976	5e-05	0.000804721
Y46G5A.38	II:12827051-12827411	0.570291	4.88698	8.56927	3.09917	0.00595	0.0363763
F41E7.9	X:10312722-10316005	0.130822	1.11851	8.54986	3.09591	0.00115	0.0107813
F57G12.2	X:12156470-12160039	0.536738	4.5082	8.39926	3.07026	5e-05	0.000804721
F22F4.1	X:6004482-6007043	1.683	14.0807	8.36643	3.06462	5e-05	0.000804721
F56D3.1	II:4142815-4149679	3.16956	26.4708	8.35157	3.06205	5e-05	0.000804721
mltn-13	X:4442160-4448151	0.0495719	0.412098	8.31314	3.05539	0.00625	0.037609
F49E10.2	X:5890405-5894743	0.552311	4.55628	8.24948	3.0443	5e-05	0.000804721
pqn-74	IV:13329535-13331388	5.06433	41.731	8.24018	3.04268	5e-05	0.000804721
spp-7	IV:5412813-5415762	0.187649	1.54518	8.23442	3.04167	0.00175	0.0147365
F47B8.5	V:14325800-14327844	0.222971	1.81828	8.15478	3.02764	0.0007	0.00740127
dyf-13	II:7168816-7171355	0.08939	0.721581	8.07228	3.01297	0.00095	0.00925596
F48G7.5	V:622187-622951	1.19163	9.60364	8.05925	3.01065	5e-05	0.000804721
nas-6	IV:17486981-17490497	0.257585	2.07539	8.05711	3.01026	0.0009	0.00889127
Y97E10AR.1	V:8001450-8004690	1.64852	13.1494	7.97649	2.99576	5e-05	0.000804721
mboa-1	X:16030805-16034816	0.583606	4.6481	7.96445	2.99357	5e-05	0.000804721
M03B6.3	X:13859105-13882781	1.41466	11.2607	7.96	2.99276	5e-05	0.000804721
daf-6	X:14888486-14894326	0.294475	2.34212	7.95354	2.9916	5e-05	0.000804721
F32D8.7	V:10898465-10901288	0.77298	6.12414	7.92277	2.98601	0.0016	0.013802
F01D5.10	II:14017835-14025519	0.248207	1.95149	7.86235	2.97496	0.0002	0.00265173
F54C1.6	I:5013594-5016292	0.155783	1.22413	7.85792	2.97414	0.00525	0.0331718
C26B9.7	X:5342335-5342831	0.453504	3.54538	7.81775	2.96675	0.00785	0.0441566
T21C9.9	V:10590550-10592579	0.423463	3.30848	7.81291	2.96586	5e-05	0.000804721
col-173	X:6875166-6877534	0.11676	0.9096	7.79034	2.96168	0.00845	0.0466597
clec-76	IV:3965245-3969025	0.0619518	0.480013	7.74817	2.95385	0.0027	0.0204152
twk-11	V:7028327-7036557	0.361063	2.78727	7.71962	2.94853	5e-05	0.000804721
T20F5.4	I:3912636-3925236	5.90913	45.1691	7.64395	2.93432	0.00105	0.0100435
lact-7	X:11759213-11764244	0.170407	1.2978	7.61588	2.92902	5e-05	0.000804721
W01C9.1	II:8533094-8534406	0.416246	3.16533	7.60447	2.92685	0.00015	0.00209896
T26C5.2	II:9233222-9236197	1.1887	9.03208	7.59828	2.92568	5e-05	0.000804721
che-11	V:12144294-12150689	0.162719	1.23303	7.57766	2.92175	5e-05	0.000804721
F22F7.3	V:2110703-2114488	0.443508	3.34805	7.54902	2.91629	5e-05	0.000804721
F26F12.4	V:5866133-5869332	1.2861	9.69864	7.54112	2.91478	5e-05	0.000804721
F45B8.3	X:14960589-14961532	0.168086	1.26448	7.52282	2.91127	0.0079	0.0443321
abu-1	V:10380338-10381823	0.105099	0.789197	7.50908	2.90864	0.00575	0.0353675
Y75B7AR.1	V:1391162-1392056	1.35289	10.0769	7.44843	2.89694	5e-05	0.000804721
lpr-4	X:11065132-11066811	4.41735	32.8202	7.42984	2.89333	5e-05	0.000804721
Y57G11C.39	IV:14637750-14641237	0.33713	2.48682	7.37644	2.88293	0.0014	0.01248
cut-5	X:10333860-10338200	0.749204	5.51992	7.36771	2.88122	5e-05	0.000804721
R07E3.2	X:10333860-10338200	0.436163	3.19562	7.32666	2.87316	0.0071	0.0411992
R07A4.4	X:10751644-10758140	0.159251	1.16674	7.32642	2.8731	0.0009	0.00889127
dsl-7	V:12993118-12994877	0.30656	2.24248	7.31498	2.87086	5e-05	0.000804721
npax-2	X:2147613-2149252	0.570161	4.16731	7.30901	2.86967	0.0002	0.00265173
C06G1.1	X:16633362-16637633	1.10103	8.01169	7.27654	2.86326	5e-05	0.000804721
F59B10.3	II:10510541-10512991	0.97867	7.08992	7.24444	2.85687	5e-05	0.000804721
T19H12.6	V:4874357-4879319	0.286265	2.06522	7.21436	2.85087	5e-05	0.000804721
C01F1.5	II:4279788-4281828	0.376267	2.71306	7.21046	2.85009	0.00015	0.00209896
T03G6.1	X:2607946-2664574	3.15637	22.6662	7.1811	2.84421	0.0002	0.00265173
lgx-1	X:5525174-5538521	1.03859	7.44277	7.16623	2.84122	5e-05	0.000804721
cbn-1	II:321441-348017	1.14721	8.21951	7.16478	2.84092	0.0047	0.0304725
arrd-11	II:13763420-13765584	0.155421	1.11212	7.15553	2.83906	0.0007	0.00740127
T04C12.1	V:11058648-11059264	2.17503	15.5633	7.15544	2.83904	5e-05	0.000804721
che-7	V:7961285-7969208	0.164373	1.17573	7.15282	2.83851	5e-05	0.000804721
F35B3.4	X:17019622-17020805	0.554164	3.94061	7.11091	2.83003	0.00015	0.00209896
nnt-1	X:6122314-6128326	1.24551	8.84955	7.10516	2.82887	0.00025	0.00318339
ugt-18	V:12820264-12822758	0.501959	3.56566	7.10349	2.82853	5e-05	0.000804721
T05C12.4	II:8177577-8180381	0.132803	0.941717	7.09108	2.826	0.00045	0.00517153
abu-10	X:3798178-3799741	1.33032	9.42481	7.08462	2.82469	5e-05	0.000804721
poml-4	II:1540927-1542718	0.151327	1.07142	7.08016	2.82379	0.00425	0.0283073
Y38A10A.2	V:6057363-6063425	0.382697	2.69811	7.05025	2.81767	5e-05	0.000804721
grl-5	V:4412746-4414626	1.58592	11.081	6.98711	2.80469	5e-05	0.000804721
C05E7.1	X:12941440-12943547	0.604546	4.212	6.96721	2.80058	5e-05	0.000804721
ptr-19	III:10781847-10791213	0.293491	2.03981	6.95016	2.79705	5e-05	0.000804721
R01E6.2	X:13565486-13566511	0.275344	1.90906	6.93336	2.79355	0.0045	0.029432
B0507.7,B0507.8	V:8757488-8763194	0.180301	1.24503	6.90529	2.7877	0.00475	0.0306982
R02E4.3	X:4101701-4102125	4.51041	31.0895	6.89283	2.7851	5e-05	0.000804721
C42D4.3	IV:7179238-7180414	1.96833	13.5402	6.87903	2.7822	5e-05	0.000804721
R07B1.9	X:9872909-9882799	0.514695	3.53771	6.87341	2.78103	5e-05	0.000804721
cpt-3	III:2082818-2088272	0.203609	1.3989	6.87052	2.78042	5e-05	0.000804721
F10D11.6	I:8445350-8451027	3.62505	24.8884	6.86567	2.7794	5e-05	0.000804721
T16G1.2	V:12929157-12932905	1.10468	7.56231	6.8457	2.7752	5e-05	0.000804721
rol-6	II:8733049-8734314	0.150871	1.02933	6.82258	2.77032	0.0075	0.0428697
pud-4	V:2324509-2327262	45.4197	309.835	6.8216	2.77011	5e-05	0.000804721
ptr-22	V:18919233-18931381	0.164389	1.11832	6.80289	2.76615	5e-05	0.000804721
tag-297	II:14627629-14630122	2.03998	13.7527	6.74159	2.75309	5e-05	0.000804721
Y43F8B.3	V:19503111-19533110	1.06994	7.20225	6.73145	2.75092	0.00075	0.00775603
C26F1.1	V:7785360-7787711	7.55748	50.4862	6.6803	2.73991	5e-05	0.000804721
phg-1	II:10137655-10139217	1.37566	9.16209	6.66014	2.73555	5e-05	0.000804721
bus-4	IV:4688266-4691934	0.776192	5.16695	6.65679	2.73483	5e-05	0.000804721
trpl-1	III:2849065-2855422	0.243582	1.62023	6.65168	2.73372	5e-05	0.000804721
C54D2.1	X:7842550-7845618	0.509122	3.38541	6.64951	2.73325	5e-05	0.000804721
gei-13	III:9632187-9637116	6.01428	39.9534	6.64309	2.73186	5e-05	0.000804721
F36H1.11	IV:11049170-11049556	4.17582	27.7365	6.64217	2.73165	5e-05	0.000804721
C35A5.11	V:10502115-10503045	6.27592	41.5462	6.61994	2.72682	5e-05	0.000804721
T13H10.2	IV:9964266-9966630	0.354908	2.34512	6.60768	2.72414	0.0001	0.00148447
mltn-3	II:13916354-13919677	0.365165	2.40881	6.5965	2.7217	5e-05	0.000804721
C08F11.3	IV:13619507-13621513	0.282069	1.85923	6.5914	2.72059	0.0003	0.00369695
ZK84.1	II:6020652-6025006	3.54146	23.3357	6.58929	2.72012	5e-05	0.000804721
C27A7.2	V:12138353-12140322	0.111307	0.732514	6.58102	2.71832	0.00405	0.0274666
F49E12.12	II:8381495-8383934	0.245997	1.60545	6.5263	2.70627	0.00085	0.00851625
cyp-35B1	V:3939031-3941235	0.594784	3.87553	6.51586	2.70396	5e-05	0.000804721
T06A4.1	I:770891-776368	0.365467	2.37999	6.51219	2.70314	5e-05	0.000804721
dpy-1	III:2034944-2048012	1.16896	7.5958	6.49791	2.69998	5e-05	0.000804721
C15A7.2	X:12070742-12073863	0.118231	0.763508	6.45776	2.69104	0.002	0.0163078
T24C12.4	X:2204049-2205063	0.213698	1.37572	6.43768	2.68654	0.00415	0.0279173
bus-19	V:12872052-12885960	1.92636	12.3906	6.43213	2.6853	5e-05	0.000804721
K08F8.7	II:8754069-8755229	0.38375	2.45013	6.3847	2.67462	0.00175	0.0147365
F47F2.3	X:3893812-3896015	0.1128	0.719978	6.38278	2.67418	0.00655	0.0389831
sod-3	X:17087881-17094223	0.272525	1.73644	6.37167	2.67168	0.0032	0.0231681
sqt-2	II:23327-24457	0.432077	2.74288	6.34813	2.66633	0.0002	0.00265173
C18E9.7	II:8978579-8982794	1.0248	6.50328	6.3459	2.66582	5e-05	0.000804721
srg-31	V:6950834-6953897	2.0137	12.6482	6.28107	2.65101	5e-05	0.000804721
ZK180.6	IV:4520180-4524937	0.834093	5.23738	6.27913	2.65057	5e-05	0.000804721
ZK154.1	X:7777029-7782438	2.5354	15.9016	6.27183	2.64888	0.0043	0.0284661
F45E4.3,tag-199	IV:7606480-7629040	0.893085	5.58776	6.25669	2.6454	5e-05	0.000804721
ZK1055.4	V:6585631-6587371	0.236556	1.47701	6.24381	2.64243	0.00085	0.00851625
ptr-18	II:12965567-12978156	1.77759	11.0682	6.22652	2.63842	5e-05	0.000804721
gst-23	V:3243294-3244494	0.243429	1.51205	6.21146	2.63493	0.0071	0.0411992
ZC513.1,ZC513.2	V:8054429-8057608	0.326523	2.02582	6.20422	2.63325	0.00025	0.00318339
grh-1	I:1258229-1272934	2.60533	16.1488	6.19837	2.63189	5e-05	0.000804721
cutl-13	I:477581-481954	0.583803	3.61835	6.1979	2.63178	5e-05	0.000804721
ZC196.2	V:8739436-8742259	0.335903	2.06183	6.13817	2.6178	0.0003	0.00369695
F15H10.8	V:10401456-10402827	0.631155	3.87308	6.1365	2.61741	5e-05	0.000804721
C25F6.7	X:5445160-5448030	1.31136	7.99459	6.09641	2.60796	5e-05	0.000804721
-	IV:4335654-4336510	0.181465	1.10358	6.0815	2.60442	0.0071	0.0411992
lge-1	X:10966553-10969898	0.0665585	0.403429	6.06127	2.59962	0.00685	0.0403779
C30F2.4	X:16075060-16076543	1.75541	10.6318	6.05659	2.5985	0.0037	0.0257345
lpr-6	X:11059993-11061868	5.4565	32.993	6.04655	2.59611	5e-05	0.000804721
K02E11.10	V:14239923-14241151	0.23035	1.39229	6.04424	2.59556	0.00155	0.0135024
F20B10.3	IV:12168086-12169089	0.910147	5.4961	6.03869	2.59424	5e-05	0.000804721
col-10,col-144	V:9159614-9165493	23.0339	139.053	6.03688	2.59381	5e-05	0.000804721
C04E6.12	V:5918063-5919771	0.184848	1.11187	6.01505	2.58858	0.00425	0.0283073
osr-1	I:5200257-5203429	0.690445	4.14636	6.00534	2.58625	5e-05	0.000804721
H23N18.5	V:4911763-4912383	1.57918	9.4684	5.99577	2.58394	0.0005	0.00561389
F13H10.5	IV:10990996-10994137	0.934093	5.58099	5.97477	2.57888	5e-05	0.000804721
lpr-5	X:11062131-11064540	4.05902	24.1318	5.94523	2.57173	5e-05	0.000804721
Y71H2AM.15	III:2747123-2756541	2.00909	11.8678	5.90705	2.56244	5e-05	0.000804721
C09B8.3	X:6007108-6011310	0.124002	0.732068	5.90368	2.56162	0.00285	0.0213441
W05B2.2	III:10960242-10966996	0.111191	0.656306	5.90251	2.56133	5e-05	0.000804721
sqt-3	V:12344185-12363691	116.038	679.797	5.8584	2.55051	5e-05	0.000804721
T21D12.7	IV:288802-291425	0.358102	2.09635	5.85406	2.54944	5e-05	0.000804721
bbs-1	I:14371141-14376018	0.2362	1.37926	5.83937	2.54582	0.00015	0.00209896
nstp-3	V:5794862-5798223	0.486592	2.8335	5.82315	2.5418	0.0001	0.00148447
T06D8.3	II:11222297-11226565	3.10344	17.9472	5.783	2.53181	5e-05	0.000804721
C34E11.2	X:11805377-11814965	0.567235	3.27593	5.77526	2.52988	5e-05	0.000804721
ZK682.7	V:9290682-9292118	0.400491	2.29522	5.73102	2.51879	0.0013	0.0118806
C33G8.3	V:7007300-7008339	0.67349	3.84089	5.70297	2.51171	0.0007	0.00740127
Y70D2A.1	X:14918835-14923888	0.262352	1.49427	5.69567	2.50986	0.00035	0.00422119
T23F6.5	IV:12735233-12741523	0.178822	1.01802	5.69292	2.50917	0.0005	0.00561389
H42K12.3	X:1311507-1316636	5.51252	31.3665	5.69005	2.50844	5e-05	0.000804721
F52C9.5	III:5302217-5306324	0.14224	0.809163	5.68872	2.5081	0.00115	0.0107813
D2005.1,D2005.6	I:7779418-7793624	1.41533	7.97891	5.63749	2.49506	5e-05	0.000804721
AH9.6	X:2263170-2268167	0.321803	1.81287	5.63348	2.49403	0.0002	0.00265173
rdy-2	V:13593382-13601184	0.477871	2.67671	5.60132	2.48577	0.00025	0.00318339
grl-21	IV:10737476-10738191	1.8664	10.4414	5.59441	2.48399	5e-05	0.000804721
sto-2	X:5307495-5323385	0.355378	1.98606	5.58858	2.48248	0.00015	0.00209896
atf-8	V:6105347-6107531	2.74117	15.3049	5.58335	2.48112	5e-05	0.000804721
T14B1.1	X:9664537-9668755	4.01182	22.3724	5.57662	2.47939	5e-05	0.000804721
R07E3.6	X:10317721-10321854	2.16099	12.0426	5.57272	2.47838	5e-05	0.000804721
K01D12.3	V:12381253-12385623	0.246036	1.36515	5.54858	2.47212	0.0004	0.0046961
F59F5.7	X:10559534-10566668	0.452747	2.51178	5.54787	2.47194	5e-05	0.000804721
F26D10.11	IV:17275637-17276764	0.547267	3.0355	5.54665	2.47162	0.0007	0.00740127
Y18H1A.9	I:745752-757010	0.716167	3.95666	5.52477	2.46592	5e-05	0.000804721
dpy-5	I:5432157-5433054	1.43653	7.92869	5.51933	2.46449	5e-05	0.000804721
mab-7	X:892241-898070	1.32696	7.27118	5.47958	2.45407	5e-05	0.000804721
hhat-1	II:14675262-14684296	1.33028	7.28722	5.47796	2.45364	5e-05	0.000804721
unc-38	I:4895952-4900977	1.05194	5.749	5.46514	2.45026	5e-05	0.000804721
col-73	II:4872097-4873127	2.4777	13.5383	5.46406	2.44997	5e-05	0.000804721
T06G6.3	I:12708862-12711596	0.192976	1.04908	5.43632	2.44263	0.00065	0.00696105
ifp-1	X:9675843-9680169	2.06309	11.1544	5.40665	2.43474	5e-05	0.000804721
K08C7.4	IV:10679588-10680475	0.392411	2.11723	5.39544	2.43174	0.00255	0.0195952
C02F4.4	IV:10513889-10530592	0.612272	3.2951	5.38176	2.42808	0.00265	0.0201557
R04B3.1	X:2467350-2471308	0.26132	1.4049	5.37617	2.42658	0.00015	0.00209896
acdh-6	III:8561184-8562972	0.592458	3.14445	5.30746	2.40802	5e-05	0.000804721
F35G2.5	IV:12219683-12222821	0.35136	1.85964	5.29269	2.404	0.0071	0.0411992
T06G6.12	I:12722044-12722883	0.751131	3.97295	5.28929	2.40308	0.00445	0.0291995
C14A11.2	X:2803111-2804830	1.45186	7.64263	5.26403	2.39617	5e-05	0.000804721
del-3	I:7670325-7672713	0.407389	2.13674	5.24496	2.39094	0.0001	0.00148447
F07E5.9	II:2076155-2080526	0.124369	0.651921	5.24183	2.39007	0.00045	0.00517153
hil-7	IV:6645867-6646939	62.6591	327.205	5.22199	2.3846	5e-05	0.000804721
ZC101.1	II:14675262-14684296	1.43814	7.509	5.22133	2.38442	5e-05	0.000804721
F01D5.6	II:14006375-14008576	1.23209	6.42474	5.21451	2.38254	5e-05	0.000804721
W02F12.2,W02F12.8	V:6692246-6697663	2.3388	12.1828	5.209	2.38101	5e-05	0.000804721
lgc-20	II:11340133-11343561	0.344618	1.79216	5.20042	2.37863	5e-05	0.000804721
che-2	X:481377-486504	0.204371	1.06178	5.19536	2.37722	0.0001	0.00148447
K07D4.6	II:4016826-4018701	0.250804	1.30024	5.18429	2.37414	0.00155	0.0135024
col-49	I:3137187-3138446	0.96488	5.0002	5.1822	2.37356	0.0001	0.00148447
ZK1010.4	III:12981092-12984423	1.82652	9.4424	5.16961	2.37006	0.00145	0.0128127
F32B4.8	I:11501617-11507129	0.176219	0.910881	5.16903	2.36989	5e-05	0.000804721
stg-2	X:8639388-8643272	0.156669	0.808179	5.15851	2.36696	0.00545	0.0341609
ptr-4	X:6060756-6065986	2.38042	12.239	5.14153	2.3622	5e-05	0.000804721
ceh-48	IV:6812107-6815581	1.34468	6.89011	5.12398	2.35727	5e-05	0.000804721
qua-1	II:8198802-8204005	0.824092	4.19865	5.09488	2.34905	5e-05	0.000804721
dhs-16	V:5983744-5986854	0.427719	2.17795	5.09201	2.34823	0.0005	0.00561389
F43D9.1	III:10485370-10505257	5.3504	27.1615	5.07654	2.34384	5e-05	0.000804721
R57.2	X:297247-299286	1.61475	8.16542	5.05677	2.33822	5e-05	0.000804721
pqn-29	III:4643998-4646346	0.369371	1.86651	5.05321	2.33721	0.0001	0.00148447
Y57G11C.42	IV:14734318-14745550	0.978306	4.93862	5.04813	2.33575	0.0032	0.0231681
dpy-3	X:2144601-2145647	9.74019	49.0687	5.03776	2.33278	5e-05	0.000804721
F54C8.6	III:9443837-9450765	4.30636	21.6809	5.03462	2.33189	5e-05	0.000804721
ceh-24	V:13813308-13815272	0.469448	2.34954	5.0049	2.32334	0.0004	0.0046961
twk-14	V:12387038-12395706	0.128925	0.642825	4.98604	2.3179	0.00115	0.0107813
C13C12.2	V:12523646-12525656	0.801558	3.99223	4.98059	2.31631	5e-05	0.000804721
-	III:483867-485925	1.26322	6.28016	4.97155	2.3137	5e-05	0.000804721
fbxb-114	X:16921366-16923053	0.19186	0.94414	4.92098	2.29895	0.0038	0.0261726
ZK287.1	V:9666567-9673571	3.12637	15.3118	4.89763	2.29208	5e-05	0.000804721
C54G6.2,C54G6.3	I:996044-1010927	0.185049	0.905474	4.89316	2.29077	0.0006	0.00652437
Y47G6A.17	I:3487811-3499706	0.316154	1.54479	4.88619	2.28871	5e-05	0.000804721
F53B3.3	X:2865908-2871060	0.746292	3.63581	4.87183	2.28446	5e-05	0.000804721
rab-28	IV:9242224-9243999	0.773928	3.76904	4.87001	2.28393	0.00015	0.00209896
lpr-3	X:11057371-11059794	13.1137	63.7625	4.86228	2.28164	5e-05	0.000804721
T08G5.3	V:14026335-14027468	0.254241	1.2353	4.85878	2.28059	0.0078	0.044033
cdh-5	IV:8668935-8677974	1.18296	5.72119	4.83633	2.27391	5e-05	0.000804721
T22C8.6	II:8627624-8630118	0.548757	2.64695	4.82354	2.27009	5e-05	0.000804721
cyp-35A5	V:3936373-3938496	0.70067	3.37666	4.81919	2.26879	5e-05	0.000804721
dpy-7	X:7536459-7537792	10.6424	51.2861	4.81904	2.26874	5e-05	0.000804721
lpr-7	X:656187-658514	1.07629	5.18662	4.81898	2.26873	5e-05	0.000804721
col-175	X:9233641-9234616	1.19744	5.74083	4.79425	2.26131	5e-05	0.000804721
Y95B8A.2,nas-30	I:938480-947711	1.61611	7.745	4.79237	2.26074	5e-05	0.000804721
ifa-3	X:16265942-16271827	3.18963	15.2747	4.78886	2.25969	5e-05	0.000804721
Y53F4B.20	II:15084475-15089626	0.450637	2.14429	4.75835	2.25046	5e-05	0.000804721
M02G9.2	II:10321460-10324850	0.550469	2.61611	4.75251	2.24869	5e-05	0.000804721
F29G6.1	X:11502461-11509430	0.0944262	0.448737	4.75225	2.24861	0.0014	0.01248
T08E11.1	II:1836503-1840292	0.136867	0.650352	4.75171	2.24844	0.002	0.0163078
C35E7.4	I:10831900-10834812	2.35218	11.1752	4.751	2.24823	5e-05	0.000804721
F42C5.3	IV:7286181-7287569	0.35056	1.66539	4.75066	2.24812	0.0026	0.0198715
lad-2	IV:2964406-2978461	0.86788	4.1219	4.74939	2.24774	5e-05	0.000804721
lgc-27	II:4647513-4655934	2.14697	10.1956	4.74883	2.24757	0.0001	0.00148447
F09E10.6	X:1495073-1497681	1.20521	5.70124	4.7305	2.24199	0.00015	0.00209896
ZC443.2	V:12810217-12811158	0.519152	2.45332	4.72563	2.24051	0.00265	0.0201557
R09E10.5	IV:10295415-10302310	2.3007	10.8406	4.71187	2.2363	5e-05	0.000804721
mab-9	II:516013-521622	0.25507	1.20119	4.70926	2.2355	0.001	0.00965007
col-85	II:12493699-12495106	0.259573	1.21991	4.69968	2.23257	0.00305	0.0223335
C23H3.9	II:68617-91537	2.26062	10.6059	4.69159	2.23008	0.00085	0.00851625
ifta-2	IV:17300808-17302033	0.543081	2.54466	4.6856	2.22824	0.00085	0.00851625
grl-6	X:6450035-6450939	0.357446	1.67424	4.6839	2.22771	0.0043	0.0284661
W03B1.3	IV:4332354-4335372	0.436623	2.04502	4.68372	2.22765	0.00045	0.00517153
dpy-17	III:5107329-5108589	82.4745	386.11	4.68157	2.22699	5e-05	0.000804721
C35A11.2	V:5386102-5389448	0.330913	1.5486	4.67978	2.22644	0.00095	0.00925596
unc-47	III:10183793-10186390	0.284563	1.31924	4.63602	2.21289	0.0003	0.00369695
H03E18.1	X:8507875-8517830	1.90389	8.75418	4.59805	2.20102	5e-05	0.000804721
cdh-9	X:16595230-16602052	1.43499	6.59627	4.59674	2.20061	5e-05	0.000804721
F48F7.3	X:13963508-13965718	0.321565	1.47457	4.5856	2.19712	0.0009	0.00889127
T01G5.1	V:15116841-15119617	1.07427	4.9239	4.58348	2.19645	5e-05	0.000804721
glr-1	III:8584185-8588615	0.260728	1.19436	4.58087	2.19562	5e-05	0.000804721
C03F11.2	X:5394444-5397372	0.181649	0.827873	4.55754	2.18826	0.00865	0.0474308
Y38H6A.5	V:20329704-20335364	1.18893	5.41151	4.55158	2.18637	0.00075	0.00775603
Y47G6A.32	I:3620431-3625522	0.249387	1.12815	4.52369	2.1775	0.00705	0.0410438
F54F11.1	II:13504081-13506905	0.296319	1.33738	4.51331	2.17419	0.0043	0.0284661
ugt-8	V:4903973-4905917	0.72468	3.26712	4.50836	2.1726	5e-05	0.000804721
grl-12	V:8635819-8636988	0.346819	1.56256	4.5054	2.17166	0.0077	0.0436776
C26B9.3	X:5338272-5340181	3.44881	15.5058	4.49599	2.16864	5e-05	0.000804721
hbl-1	X:5822140-5827757	17.542	78.4091	4.46979	2.16021	5e-05	0.000804721
cyp-14A2	X:13267604-13269697	0.328883	1.46898	4.46657	2.15917	0.00025	0.00318339
Y102A11A.5	X:2026641-2031508	7.08405	31.6401	4.46639	2.15911	5e-05	0.000804721
twk-40	III:13486642-13492430	0.137544	0.611537	4.44612	2.15255	0.005	0.0319345
Y47D7A.15	V:4431685-4433187	0.988351	4.38618	4.43788	2.14987	5e-05	0.000804721
B0205.4	I:10741368-10744443	0.344047	1.52539	4.43367	2.1485	0.0002	0.00265173
dpy-2	II:6714284-6733783	8.76795	38.8291	4.42853	2.14683	5e-05	0.000804721
cht-2	II:8520910-8523471	0.504983	2.23577	4.42742	2.14647	5e-05	0.000804721
W03D8.11	I:2818765-2820815	0.405614	1.79529	4.4261	2.14604	0.0018	0.01505
eva-1	I:14829666-14834844	3.13934	13.8561	4.4137	2.14199	5e-05	0.000804721
Y110A2AL.4	II:2839303-2840386	16.4372	72.3696	4.40279	2.13842	5e-05	0.000804721
clec-78	IV:3989101-4014221	1.57923	6.9516	4.40189	2.13812	5e-05	0.000804721
C03H5.6	II:396690-399423	0.546958	2.4013	4.39028	2.13431	5e-05	0.000804721
fax-1	X:3196306-3199321	0.699068	3.06833	4.38917	2.13395	5e-05	0.000804721
sqt-1	II:11336690-11337835	0.514279	2.25181	4.37858	2.13046	0.00075	0.00775603
Y41D4B.6	IV:1633731-1637367	4.2119	18.4061	4.37002	2.12764	5e-05	0.000804721
osm-12	III:12190978-12202533	0.310685	1.3575	4.36938	2.12743	5e-05	0.000804721
gmeb-2	X:15879083-15885628	1.36387	5.95734	4.36797	2.12696	5e-05	0.000804721
cutl-22	V:1141769-1146492	0.136014	0.593231	4.36154	2.12485	0.00735	0.042217
F31F7.2	V:6270851-6274911	0.118114	0.513795	4.34999	2.12102	0.00595	0.0363763
C50F2.7,magu-3	I:3900328-3905215	2.34618	10.1832	4.34033	2.1178	5e-05	0.000804721
Y50C1A.2	I:412910-418673	0.309759	1.34188	4.33201	2.11504	0.00095	0.00925596
C49F8.3	X:13386058-13387547	3.80276	16.4683	4.33062	2.11457	5e-05	0.000804721
nphp-1	II:10648917-10652256	0.719157	3.10918	4.32337	2.11216	5e-05	0.000804721
acn-1	X:5087838-5097073	6.12944	26.4802	4.32017	2.11109	5e-05	0.000804721
dpy-14	I:6843594-6845136	100.118	432.511	4.32001	2.11103	5e-05	0.000804721
F58H7.1	IV:924935-939667	0.330516	1.42134	4.30037	2.10446	0.0048	0.0309647
F46G11.4	X:5797383-5798775	3.94842	16.9333	4.28863	2.10051	0.00125	0.0115204
dpy-13	IV:4235613-4236706	2.58421	11.0463	4.27454	2.09577	5e-05	0.000804721
asp-8	V:3024218-3027933	1.79606	7.6375	4.25236	2.08827	5e-05	0.000804721
Y6E2A.4	V:15712205-15715644	0.291292	1.23666	4.24543	2.08591	0.00035	0.00422119
atf-2	II:8751985-8753939	10.5408	44.7096	4.24158	2.0846	5e-05	0.000804721
bbs-2	IV:7934096-7937746	0.325912	1.38131	4.23829	2.08348	5e-05	0.000804721
F17B5.6	I:13201808-13204293	0.351115	1.48634	4.2332	2.08175	0.0026	0.0198715
cdh-8	IV:339807-358882	1.76073	7.44941	4.23086	2.08095	0.00035	0.00422119
B0507.6	V:8746128-8750193	0.259085	1.09394	4.22232	2.07804	0.0003	0.00369695
ceh-53	IV:3498217-3503912	0.631985	2.6632	4.21402	2.0752	0.00065	0.00696105
F44E2.4	III:8832466-8838424	2.18942	9.21378	4.20832	2.07325	5e-05	0.000804721
Y43F8C.4	V:19625061-19630753	0.679867	2.85706	4.20238	2.07121	5e-05	0.000804721
F36H9.5	V:1779658-1782018	0.82166	3.43469	4.18018	2.06357	5e-05	0.000804721
adt-1	X:12678824-12691163	0.437162	1.82471	4.17399	2.06143	5e-05	0.000804721
rom-2	III:9592281-9595961	0.315018	1.31388	4.17081	2.06033	0.0006	0.00652437
Y37E11AL.6	IV:3658956-3668703	1.02898	4.2889	4.16811	2.05939	5e-05	0.000804721
Y97E10C.1	V:7721180-7737024	27.2418	113.454	4.1647	2.05821	0.00025	0.00318339
F21F12.1	I:14913622-14915571	0.418401	1.74173	4.16282	2.05757	0.00365	0.0254744
gpx-3	X:9587941-9588879	3.121	12.9568	4.15149	2.05363	5e-05	0.000804721
Y73F8A.5	IV:15259912-15269065	0.527815	2.18956	4.14835	2.05254	5e-05	0.000804721
plx-2	II:14417887-14424891	1.60642	6.66259	4.14748	2.05224	5e-05	0.000804721
R173.3	X:7030224-7036084	0.37424	1.54773	4.13566	2.04812	5e-05	0.000804721
sol-1	I:7389045-7395926	0.536558	2.20903	4.11704	2.0416	5e-05	0.000804721
hot-5	I:8683219-8687109	0.5386	2.19478	4.07497	2.02679	0.0077	0.0436776
cpt-4	V:5023737-5027725	0.814597	3.30815	4.06109	2.02186	5e-05	0.000804721
unc-41	V:9966403-9976238	1.07426	4.35669	4.05553	2.01989	5e-05	0.000804721
ugt-63	V:5108014-5110789	3.39032	13.6997	4.04083	2.01465	5e-05	0.000804721
M03B6.1	X:13841609-13843123	1.00286	4.04795	4.03641	2.01307	0.00045	0.00517153
K08B5.1	X:16558443-16562309	0.284868	1.14771	4.02892	2.0104	0.00365	0.0254744
F32D8.1	V:10880836-10883311	0.246479	0.989105	4.01294	2.00466	0.0054	0.0339226
myo-6	III:13409920-13423537	1.77838	7.12921	4.00882	2.00318	5e-05	0.000804721
ugt-14	V:4906282-4908302	0.184578	0.736805	3.99184	1.99705	0.00365	0.0254744
Y51A2A.16	V:18279910-18280897	2.16303	8.63383	3.99154	1.99695	0.0046	0.0300029
D1009.3	X:8908049-8910828	0.803183	3.18304	3.96303	1.9866	5e-05	0.000804721
lon-8	V:17986252-18001370	6.19955	24.5538	3.96058	1.98571	0.0083	0.045957
F44E5.4	II:11757105-11759311	0.379858	1.50373	3.95866	1.98501	5e-05	0.000804721
T06A1.1	V:1923123-1925565	0.640202	2.53262	3.95597	1.98403	0.0001	0.00148447
arrd-3	II:9412341-9414191	0.204895	0.809889	3.9527	1.98284	0.0067	0.0395762
lipl-3	V:521675-524218	0.205918	0.813073	3.94853	1.98132	0.0047	0.0304725
nphp-2	V:1895796-1906560	0.246048	0.969877	3.94182	1.97886	0.0004	0.0046961
Y102A11A.2	X:2026641-2031508	0.980641	3.82561	3.90113	1.96389	5e-05	0.000804721
F01E11.17,F01E11.3	X:6967361-6983133	0.632596	2.46617	3.89849	1.96292	5e-05	0.000804721
W08A12.4	V:3673282-3676632	0.36605	1.42703	3.89846	1.9629	0.0019	0.0156914
T09F5.1	V:15149007-15150732	0.541839	2.10928	3.89282	1.96081	0.0006	0.00652437
K02E10.4	X:2483262-2488296	4.4398	17.2361	3.88218	1.95687	5e-05	0.000804721
F40F9.10	V:9711463-9713632	0.460324	1.78613	3.88016	1.95611	0.0001	0.00148447
nep-12	II:4774381-4784543	0.752686	2.91173	3.86845	1.95175	0.00035	0.00422119
C17H1.7	I:13136466-13138521	1.92763	7.4567	3.86833	1.95171	5e-05	0.000804721
lpr-1	I:557430-561563	1.27799	4.93915	3.86478	1.95039	0.0001	0.00148447
col-157	V:11484053-11484998	0.735278	2.84114	3.86404	1.95011	0.00055	0.00608354
Y48E1B.8	II:13585726-13593797	3.20381	12.3617	3.85844	1.94802	0.0015	0.0131641
C50D2.2	II:109164-111427	0.390151	1.50458	3.8564	1.94725	0.0003	0.00369695
ptr-17	I:12834664-12843233	0.131416	0.506494	3.85413	1.94641	0.00095	0.00925596
Y71G12B.25	I:1767880-1790203	6.3898	24.5736	3.84575	1.94327	0.0005	0.00561389
gst-29	II:15168537-15169860	0.453322	1.74034	3.83908	1.94076	0.0054	0.0339226
F40A3.4	V:7875755-7876744	1.19487	4.57235	3.82665	1.93608	0.0035	0.0247449
T20B6.3	III:2899333-2901301	0.901226	3.44351	3.82092	1.93392	0.0002	0.00265173
C34D4.1	IV:7156899-7160109	0.497218	1.89715	3.81553	1.93188	0.00015	0.00209896
C44H9.7	V:12853014-12854839	2.19147	8.36044	3.81499	1.93168	5e-05	0.000804721
cyp-23A1	II:4512210-4516133	0.362452	1.38211	3.81322	1.93101	0.0003	0.00369695
unc-42	V:9764610-9769361	4.73417	17.9946	3.801	1.92638	5e-05	0.000804721
slt-1	X:14674318-14683326	1.14874	4.36489	3.79972	1.92589	5e-05	0.000804721
rga-2	I:11979439-11985655	4.97341	18.8628	3.79273	1.92324	5e-05	0.000804721
F54D5.15	II:11558714-11564205	1.54875	5.87365	3.79251	1.92315	5e-05	0.000804721
asm-3	IV:520209-523776	3.85951	14.6255	3.78947	1.922	5e-05	0.000804721
madd-4	I:8928747-8942287	0.755411	2.8499	3.77265	1.91558	0.00025	0.00318339
M02D8.6	X:8731273-8731911	18.4121	69.4541	3.7722	1.9154	5e-05	0.000804721
F53H2.1	V:20384768-20393402	0.18473	0.696276	3.76915	1.91424	0.00595	0.0363763
T19C4.1	V:11149706-11151319	4.34678	16.3388	3.75883	1.91028	5e-05	0.000804721
ceh-22	V:10672290-10675644	1.43634	5.39375	3.7552	1.9089	5e-05	0.000804721
unc-86	III:8212757-8216336	2.54547	9.5463	3.75031	1.90701	5e-05	0.000804721
daam-1	V:64563-83770	1.2172	4.56177	3.74776	1.90602	5e-05	0.000804721
EGAP4.1	X:8726810-8727406	1.46794	5.49278	3.74183	1.90374	0.0006	0.00652437
zag-1	IV:3855838-3861503	5.6171	20.9692	3.7331	1.90037	5e-05	0.000804721
dpy-10	II:6684221-6712938	14.5419	54.1125	3.72114	1.89574	0.00095	0.00925596
slo-1	V:18492259-18508197	2.0675	7.68518	3.71714	1.89419	5e-05	0.000804721
F19C7.8	IV:4610575-4638095	1.97635	7.34385	3.71587	1.8937	5e-05	0.000804721
C14F11.6	X:6238020-6239087	6.94353	25.8009	3.71582	1.89368	5e-05	0.000804721
F26G1.5	II:4770537-4771381	2.09699	7.79088	3.71527	1.89347	5e-05	0.000804721
lim-4	X:3869415-3873493	0.880383	3.26604	3.70979	1.89134	5e-05	0.000804721
acr-9	X:13642347-13646898	0.206159	0.764637	3.70897	1.89101	0.0024	0.0188627
osm-5	X:2984277-2991450	0.473264	1.75176	3.70144	1.88809	5e-05	0.000804721
F53H4.3	X:15885715-15887645	1.62051	5.99783	3.7012	1.88799	5e-05	0.000804721
del-2	IV:9636979-9642003	0.543003	2.00939	3.70051	1.88773	5e-05	0.000804721
col-177	X:10999741-11001852	0.28178	1.04204	3.69806	1.88677	0.0017	0.0143925
ZK822.1	IV:11918109-11922128	1.67933	6.20994	3.69787	1.88669	5e-05	0.000804721
ZK265.7	I:8262038-8268991	1.57604	5.82525	3.69613	1.88601	0.0043	0.0284661
nas-14	IV:13170543-13173694	0.491582	1.8145	3.69114	1.88407	0.0002	0.00265173
F32B5.2	I:2697439-2699955	0.538531	1.98616	3.68811	1.88288	0.0008	0.00818929
rhgf-2	II:4100778-4134867	6.2509	23.0374	3.68545	1.88184	5e-05	0.000804721
F53A2.1	III:13322266-13324839	1.09038	4.016	3.68312	1.88093	0.0001	0.00148447
F53B1.6	X:2114542-2118257	0.9066	3.32249	3.66478	1.87373	5e-05	0.000804721
nab-1	I:4229509-4236039	14.4634	52.9592	3.6616	1.87248	5e-05	0.000804721
F48A11.2,chs-2	II:192530-211924	0.984567	3.60326	3.65974	1.87174	5e-05	0.000804721
C04A11.1	X:13660500-13662963	1.02347	3.74216	3.65635	1.87041	5e-05	0.000804721
pqn-98	V:603611-604205	1.94538	7.1084	3.65399	1.86947	5e-05	0.000804721
lron-13	III:13527437-13539952	0.600449	2.1862	3.64094	1.86431	5e-05	0.000804721
mlt-8	II:569268-572110	16.3632	59.5071	3.63664	1.86261	5e-05	0.000804721
grd-1	X:11109449-11115841	0.531819	1.93312	3.63492	1.86192	5e-05	0.000804721
mtl-1	V:6673963-6691886	20.6081	74.8669	3.63289	1.86111	0.0017	0.0143925
myo-3	V:12226815-12234343	6.56651	23.7948	3.62366	1.85745	5e-05	0.000804721
unc-75	I:11592236-11611321	3.22986	11.7019	3.62304	1.8572	0.00105	0.0100435
C30G12.4	II:7261647-7263652	0.502299	1.81904	3.62143	1.85656	0.00195	0.0159645
T06A4.3	I:763624-770720	1.47632	5.34442	3.6201	1.85603	5e-05	0.000804721
daf-11	V:11718088-11725652	0.209246	0.755023	3.6083	1.85132	0.0002	0.00265173
T01B6.1	X:2335676-2348647	4.0581	14.5942	3.59631	1.84652	5e-05	0.000804721
Y23H5B.8	I:2546896-2548327	3.91973	14.0963	3.59624	1.8465	5e-05	0.000804721
cah-6	I:3628171-3631011	1.13308	4.07401	3.59552	1.8462	5e-05	0.000804721
R05H10.1	II:14852429-14853627	0.662286	2.37531	3.58653	1.84259	0.001	0.00965007
F26A10.2	X:7630544-7644656	5.19837	18.5499	3.56841	1.83528	5e-05	0.000804721
cah-2	II:7480752-7485577	0.479219	1.70582	3.55958	1.83171	0.00075	0.00775603
sdz-24	II:658668-659867	13.9171	49.3754	3.54782	1.82694	5e-05	0.000804721
H36L18.1	X:12647116-12651487	0.334605	1.18576	3.54376	1.82528	0.00165	0.0140872
ift-81	X:5298560-5306328	0.629088	2.2265	3.53925	1.82344	5e-05	0.000804721
fipr-2	V:12363753-12369537	16.8303	59.3625	3.52712	1.81849	5e-05	0.000804721
inx-6	IV:12746583-12749721	2.39312	8.42152	3.51905	1.81519	5e-05	0.000804721
F44G4.7	II:9002526-9005167	0.201589	0.705752	3.50094	1.80775	0.00735	0.042217
dsl-6	IV:11396787-11398317	4.7473	16.5978	3.49626	1.80581	5e-05	0.000804721
F46H6.5	X:4491650-4492208	1.42405	4.97706	3.495	1.80529	0.00345	0.0245016
deg-1	X:7762973-7776682	0.485131	1.69205	3.48782	1.80232	0.00575	0.0353675
sto-6	X:11632406-11636508	0.83767	2.92053	3.48649	1.80178	0.00025	0.00318339
C02G6.3	V:5881110-5882450	0.886259	3.08933	3.48581	1.8015	0.0083	0.045957
jkk-1	X:5368467-5372059	0.303955	1.05917	3.48463	1.80101	0.00115	0.0107813
mlt-11	V:20667203-20678540	12.7845	44.524	3.48265	1.80019	5e-05	0.000804721
Y34B4A.10	X:5249850-5252781	1.42693	4.96799	3.48159	1.79975	5e-05	0.000804721
bli-6	IV:6377093-6378579	7.43351	25.8333	3.47525	1.79712	5e-05	0.000804721
sup-9	II:2684681-2686977	0.557903	1.93726	3.4724	1.79593	0.0006	0.00652437
fbxa-137	V:2278825-2281387	0.648161	2.24736	3.46729	1.79381	0.00055	0.00608354
C30G12.1	II:7299570-7301640	0.573639	1.98489	3.46017	1.79084	0.00025	0.00318339
F13E6.2	X:10668279-10675570	0.284485	0.982553	3.4538	1.78818	0.00045	0.00517153
cutl-21	X:1004333-1009526	0.59197	2.04359	3.45219	1.78751	0.0001	0.00148447
C16E9.1	X:6940478-6943613	0.434606	1.49856	3.44809	1.7858	0.00085	0.00851625
mec-2	X:5575929-5590815	1.64585	5.67032	3.44522	1.78459	5e-05	0.000804721
C48B4.3	III:9580642-9582388	2.10972	7.2668	3.44444	1.78427	5e-05	0.000804721
-	II:11135480-11135868	1.11226	3.82626	3.44008	1.78245	0.00825	0.0457877
K10G4.5	V:17298340-17302490	0.171665	0.590155	3.43783	1.78149	0.00385	0.0264526
col-166,col-167,col-170	X:6279674-6332686	26.475	90.8941	3.4332	1.77956	5e-05	0.000804721
col-62	I:7403340-7404352	1.42479	4.89052	3.43245	1.77924	5e-05	0.000804721
C36B7.5	X:7089123-7096639	0.327604	1.12372	3.43012	1.77826	5e-05	0.000804721
clec-75	IV:3960714-3964657	0.846022	2.89455	3.42136	1.77457	0.00025	0.00318339
nrx-1	V:10825007-10846685	2.54413	8.69302	3.41689	1.77269	5e-05	0.000804721
clec-258	V:19788679-19789343	1.19891	4.09284	3.4138	1.77138	0.0008	0.00818929
C27D8.1	IV:12717882-12719390	0.563995	1.92265	3.40898	1.76934	0.0015	0.0131641
oac-31	V:1538352-1541824	2.19959	7.49681	3.40828	1.76904	5e-05	0.000804721
F57B7.2	V:11441913-11443603	2.78795	9.47518	3.39862	1.76495	5e-05	0.000804721
pqn-72	I:3269399-3284508	2.12944	7.21743	3.38936	1.76101	5e-05	0.000804721
Y45F10D.2	IV:13773547-13774678	0.504084	1.70366	3.37971	1.7569	0.0057	0.0351977
egl-2	V:1289097-1299338	0.65675	2.21909	3.3789	1.75655	5e-05	0.000804721
mks-5	II:10720230-10729331	0.468741	1.582	3.375	1.75489	5e-05	0.000804721
ptr-11	I:160171-166819	1.77098	5.94361	3.35611	1.7468	5e-05	0.000804721
nhr-270	V:802549-804741	0.497417	1.66913	3.3556	1.74657	0.0011	0.0104161
tub-1	II:8154095-8156937	0.588931	1.97386	3.3516	1.74485	5e-05	0.000804721
dct-3	V:12441664-12443835	2.18288	7.31238	3.34988	1.74411	5e-05	0.000804721
fmi-1	V:13019063-13033399	1.23332	4.12947	3.34826	1.74341	5e-05	0.000804721
col-154	V:11385359-11386381	1.11356	3.71586	3.33692	1.73852	0.00025	0.00318339
ttx-3	X:11764455-11769378	0.372613	1.24272	3.33515	1.73775	0.00125	0.0115204
ins-24	I:14031147-14031667	1.19109	3.96186	3.32625	1.7339	0.00355	0.024986
ZC374.2	X:10034672-10047417	3.55859	11.8351	3.32578	1.73369	5e-05	0.000804721
dex-1	III:5526070-5535481	5.96924	19.7752	3.31285	1.72808	5e-05	0.000804721
Y39B6A.8	V:19140794-19145542	0.561411	1.85761	3.30882	1.72632	0.00035	0.00422119
dgk-1	X:983182-991869	2.34507	7.75346	3.30628	1.72521	5e-05	0.000804721
aqp-2	II:9258912-9261994	154.821	511.25	3.3022	1.72343	5e-05	0.000804721
R08E5.1	V:3769797-3771841	1.8126	5.98252	3.30052	1.72269	5e-05	0.000804721
pqn-97	V:609141-609726	1.11231	3.66837	3.29797	1.72158	0.0039	0.0267442
srw-85	V:19429439-19431813	1.1067	3.64927	3.29743	1.72134	0.0004	0.0046961
mks-3	II:7577722-7583557	0.245677	0.810078	3.29733	1.7213	0.00105	0.0100435
F59F5.5	X:10546061-10548962	0.326767	1.07564	3.29176	1.71886	0.0049	0.0313951
tbc-16	X:5897341-5902139	0.474401	1.56073	3.2899	1.71804	0.0002	0.00265173
Y43F8A.2	V:19371567-19376583	0.286278	0.941598	3.2891	1.71769	0.0049	0.0313951
ZC116.5	V:12608170-12608971	2.54056	8.35411	3.28829	1.71734	0.00305	0.0223335
pqn-67	V:12924440-12928173	0.498947	1.64011	3.28714	1.71683	0.0001	0.00148447
blmp-1	I:10408147-10421864	5.17254	16.9956	3.28574	1.71621	0.00705	0.0410438
C17E4.19	I:9410604-9412008	0.583458	1.91524	3.28257	1.71483	0.00215	0.0172524
Y14H12A.2	II:3988699-3989685	0.887217	2.90155	3.27039	1.70946	0.0079	0.0443321
F42G2.7,fbxc-20	II:2418237-2421066	1.20944	3.95226	3.26784	1.70834	5e-05	0.000804721
mltn-9	II:14616128-14622589	2.6306	8.58281	3.26268	1.70606	5e-05	0.000804721
pqn-11	X:15965709-15972300	0.372043	1.21138	3.25602	1.70311	0.004	0.0272451
prkl-1	IV:6977518-6986935	3.9244	12.7704	3.2541	1.70226	0.00225	0.0179733
F09F9.4	X:4121608-4128487	1.62762	5.29191	3.25132	1.70102	0.0043	0.0284661
C34E7.3	X:12930260-12932139	0.483715	1.57219	3.25024	1.70055	0.0032	0.0231681
F13D11.4	X:5829409-5834855	3.26169	10.5975	3.24908	1.70003	5e-05	0.000804721
C35E7.11,C35E7.2	I:10841106-10845972	2.66612	8.65595	3.24665	1.69895	5e-05	0.000804721
lgc-22	IV:4293619-4317285	9.64566	31.2728	3.24216	1.69696	0.00735	0.042217
col-69	II:303923-305530	0.408412	1.32285	3.23901	1.69556	0.003	0.0220817
inx-18	IV:606360-614026	0.522921	1.69344	3.23842	1.69529	0.0003	0.00369695
K01B6.3	III:9300218-9303923	0.565898	1.8319	3.23716	1.69473	0.00055	0.00608354
F13E9.11	IV:10864310-10873608	13.166	42.6001	3.23561	1.69404	5e-05	0.000804721
Y70C5A.3	V:16618347-16620908	0.306762	0.991992	3.23375	1.69321	0.0016	0.013802
T27A1.3,mlt-10	II:530774-552026	9.87881	31.9278	3.23195	1.6924	5e-05	0.000804721
F59C6.14	I:10526601-10530094	2.82183	9.11708	3.23091	1.69194	5e-05	0.000804721
T05A7.11	II:4659284-4665445	0.832278	2.68703	3.22852	1.69087	5e-05	0.000804721
hot-3	II:13930524-13931997	0.523189	1.68683	3.22413	1.68891	0.0076	0.0433188
egl-46	V:6673963-6691886	11.6831	37.6615	3.22359	1.68867	5e-05	0.000804721
clec-17	I:12430028-12431474	4.0252	12.9744	3.22329	1.68854	5e-05	0.000804721
snf-11	V:11305069-11308446	1.96437	6.31799	3.21629	1.6854	5e-05	0.000804721
F49E10.4	X:5875730-5881716	0.34128	1.09632	3.21238	1.68364	0.0001	0.00148447
dod-20	V:422497-424166	0.872923	2.79599	3.20302	1.67944	0.0002	0.00265173
acc-4	III:13480759-13484155	0.503865	1.6132	3.20165	1.67882	0.0006	0.00652437
che-12	V:10299472-10307354	0.60252	1.92846	3.20066	1.67837	5e-05	0.000804721
nhx-6	II:1670832-1674513	0.371516	1.18883	3.19994	1.67805	0.0008	0.00818929
sad-1	X:13487552-13500669	1.59457	5.09146	3.193	1.67491	5e-05	0.000804721
C16D9.1	V:8259315-8261304	0.557906	1.78081	3.19195	1.67444	0.00105	0.0100435
-	I:10828530-10829450	0.427521	1.36341	3.18911	1.67315	0.00545	0.0341609
lin-42	II:1233243-1252378	9.62028	30.6763	3.18871	1.67297	5e-05	0.000804721
Y32G9B.1	V:1823128-1830030	1.33652	4.25872	3.18642	1.67193	5e-05	0.000804721
Y67A10A.9	IV:14394129-14400361	2.05315	6.53141	3.18117	1.66955	5e-05	0.000804721
pros-1	III:8067288-8071422	2.88152	9.16217	3.17963	1.66886	5e-05	0.000804721
unc-3	X:14773537-14783564	1.61205	5.12378	3.17842	1.66831	5e-05	0.000804721
C54D10.14	V:12437498-12441518	0.314619	0.999829	3.1779	1.66807	0.0004	0.0046961
agr-1	II:6760682-6775176	1.16452	3.69785	3.17543	1.66696	5e-05	0.000804721
T22C1.8	I:7955977-7958505	0.161878	0.513864	3.17439	1.66648	0.0085	0.0468626
F59D12.2	X:15672847-15675722	1.40003	4.4291	3.16358	1.66156	0.0041	0.0276598
odr-3	V:13246882-13249534	0.643543	2.03568	3.16324	1.6614	0.0016	0.013802
C53A5.2	V:14522727-14523177	5.00172	15.8102	3.16095	1.66036	0.00035	0.00422119
bath-26	II:1598028-1600714	1.16162	3.66249	3.15292	1.65669	0.0004	0.0046961
K09C4.5	X:3282610-3285723	3.759	11.8446	3.151	1.65582	5e-05	0.000804721
shn-1	II:11384584-11391381	6.78684	21.3737	3.14929	1.65503	5e-05	0.000804721
unc-2	X:2710919-2748114	5.36015	16.8762	3.14846	1.65465	5e-05	0.000804721
F56C9.8	III:7316035-7319554	16.194	50.9245	3.14465	1.6529	5e-05	0.000804721
dgk-3	III:9163076-9168027	0.238767	0.748248	3.1338	1.64791	0.00175	0.0147365
dyf-7	X:9698677-9701600	3.33811	10.3845	3.11089	1.63732	5e-05	0.000804721
C15C6.1,C15C6.2	I:12202224-12205809	4.53565	14.0547	3.09872	1.63168	5e-05	0.000804721
K10D6.2	V:11193734-11196395	6.89474	21.357	3.09758	1.63114	5e-05	0.000804721
rrc-1	X:9823759-9831249	1.73404	5.36596	3.09448	1.6297	5e-05	0.000804721
C42C1.2	IV:12265467-12268306	0.396416	1.2266	3.09422	1.62958	0.00095	0.00925596
F57B1.6	V:13209644-13213462	3.07966	9.50805	3.08737	1.62638	5e-05	0.000804721
C11G10.2,unc-7	X:15120958-15147746	2.0715	6.39261	3.08598	1.62573	5e-05	0.000804721
F41C3.2	II:4749967-4751823	2.00831	6.18441	3.07941	1.62266	5e-05	0.000804721
C03A3.1	X:11257360-11260225	2.19331	6.74273	3.07423	1.62022	5e-05	0.000804721
Y97E10AR.2	V:7996122-8000232	0.88727	2.72425	3.07037	1.61841	5e-05	0.000804721
B0365.9	V:13131925-13133579	2.65063	8.13786	3.07016	1.61831	5e-05	0.000804721
ZC21.10	III:8529224-8531135	0.712839	2.188	3.06942	1.61797	0.0078	0.044033
ZC21.3	III:8525077-8528614	4.84192	14.826	3.06201	1.61448	5e-05	0.000804721
nas-7	II:7399004-7402707	1.17967	3.60085	3.05242	1.60995	0.00115	0.0107813
nas-8	IV:7114947-7119914	0.570724	1.74206	3.05237	1.60993	0.0011	0.0104161
fbxc-41	II:948431-950507	0.26216	0.799432	3.0494	1.60853	0.00345	0.0245016
max-1	V:13098909-13110337	1.38745	4.2269	3.04652	1.60716	5e-05	0.000804721
tnt-4	V:1989478-1993015	19.0907	58.1186	3.04434	1.60613	5e-05	0.000804721
F55G1.1	IV:7491770-7493808	0.765812	2.32896	3.04116	1.60463	0.00175	0.0147365
snt-1	II:6810962-6816454	1.62838	4.9472	3.03811	1.60318	5e-05	0.000804721
T10E9.4	I:6525048-6528689	0.32851	0.997808	3.03737	1.60283	0.0011	0.0104161
mec-9	V:9899586-9915087	0.333611	1.01236	3.03455	1.60148	0.00135	0.0121569
T01B7.9	II:8725532-8729777	0.827132	2.50617	3.02995	1.59929	0.00135	0.0121569
C29H12.6	II:6114419-6118263	2.51142	7.59618	3.02466	1.59677	5e-05	0.000804721
T04F8.9	X:11674460-11677021	2.137	6.4528	3.01956	1.59434	0.00015	0.00209896
col-40	II:1104944-1106973	0.541953	1.63496	3.01679	1.59301	0.0044	0.0289385
abcx-1	II:6532162-6535455	0.144177	0.434885	3.01633	1.5928	0.00915	0.0494065
F57H12.6	IV:7975428-7976369	0.919469	2.77212	3.01491	1.59212	0.0058	0.0356286
sru-20	IV:12496064-12497844	0.31039	0.935086	3.01262	1.59102	0.00585	0.035889
C25G6.3	X:1232821-1238903	0.301761	0.908692	3.0113	1.59038	0.00165	0.0140872
F13H6.1	V:6356024-6362954	9.80191	29.5035	3.00997	1.58975	5e-05	0.000804721
F07H5.6,F07H5.7	II:8791855-8794167	1.53747	4.62479	3.00805	1.58883	0.00075	0.00775603
calf-1	V:20476747-20479089	1.16394	3.501	3.00789	1.58875	0.00085	0.00851625
lron-12	III:12114563-12118470	2.29857	6.89725	3.00067	1.58528	5e-05	0.000804721
sorb-1	IV:13750335-13770607	4.88383	14.6375	2.99714	1.58358	5e-05	0.000804721
nhr-91	X:15309373-15314899	4.90553	14.6882	2.99421	1.58217	5e-05	0.000804721
jnk-1	IV:6957633-6963729	1.27636	3.81699	2.99053	1.5804	5e-05	0.000804721
F37A4.4	III:6711943-6718021	0.147837	0.439198	2.97083	1.57087	0.00385	0.0264526
C30B5.6,mks-2	II:6218618-6222658	0.97173	2.88482	2.96875	1.56986	0.0055	0.0343525
dyf-11	X:763768-766733	0.782103	2.31652	2.96191	1.56653	0.00015	0.00209896
C52D10.1,C52D10.3	IV:17176437-17191897	7.40473	21.9261	2.96109	1.56613	5e-05	0.000804721
tbb-4	X:9434451-9436893	3.74813	11.0861	2.95777	1.56451	5e-05	0.000804721
nsy-4	IV:2320232-2326737	12.8666	37.8497	2.9417	1.55665	5e-05	0.000804721
hsp-12.1	I:10581587-10582611	6.80215	19.9696	2.93578	1.55374	5e-05	0.000804721
Y38H6C.14	V:20529952-20534307	0.841959	2.46914	2.93261	1.55219	5e-05	0.000804721
odr-2	V:7103696-7114608	0.832283	2.43713	2.92825	1.55003	0.0015	0.0131641
asns-1	V:8545970-8551946	1.35566	3.96933	2.92797	1.5499	5e-05	0.000804721
rgs-6	X:5720441-5728747	1.65981	4.84743	2.92047	1.54621	5e-05	0.000804721
twk-39	III:11795795-11803240	0.526941	1.53709	2.91701	1.54449	0.00015	0.00209896
F36D1.5,F46A8.11	I:11248269-11266474	1.7779	5.17843	2.91267	1.54234	0.0002	0.00265173
T28C12.6	V:6334247-6336119	0.767894	2.23611	2.912	1.54201	0.00465	0.0302314
ZK218.7	V:17105782-17106656	2.32323	6.75753	2.90868	1.54037	0.0002	0.00265173
cyp-13A10	II:9660838-9662946	0.346279	1.00688	2.90771	1.53989	0.00285	0.0213441
lea-1	V:10011870-10031094	203.782	592.339	2.90673	1.5394	5e-05	0.000804721
galt-1	V:5930915-5933429	0.399767	1.16193	2.90652	1.53929	0.0038	0.0261726
hum-6	X:2303076-2323315	2.42578	7.04282	2.90332	1.5377	5e-05	0.000804721
fhod-1	I:5058247-5069908	6.10642	17.7059	2.89955	1.53583	5e-05	0.000804721
dpf-6	III:8038240-8041374	4.53227	13.1412	2.89947	1.5358	5e-05	0.000804721
unc-9	X:13201766-13216678	2.70112	7.81933	2.89485	1.53348	5e-05	0.000804721
F11E6.8	IV:17444120-17450543	3.1201	9.0259	2.89282	1.53248	5e-05	0.000804721
col-161	V:13317031-13318010	2.92	8.42396	2.88492	1.52853	5e-05	0.000804721
nhr-62	I:9836600-9844810	5.16721	14.8785	2.87941	1.52578	5e-05	0.000804721
ceh-14	X:7527956-7532757	1.84786	5.31372	2.87561	1.52386	5e-05	0.000804721
gar-2	III:6309377-6324233	0.942614	2.70506	2.86974	1.52092	0.00895	0.0485862
Y82E9BR.23	III:1401790-1403513	0.644149	1.84559	2.86516	1.51861	0.00445	0.0291995
lagr-1	I:13724574-13733933	2.3874	6.83272	2.86199	1.51702	5e-05	0.000804721
tag-278	X:3681167-3689207	5.13164	14.6828	2.86123	1.51664	5e-05	0.000804721
T26F2.3	V:13979506-13980907	0.422745	1.2044	2.849	1.51045	0.0072	0.0416258
Y38C1AA.6,cutl-24	IV:155264-169980	2.34506	6.66478	2.84205	1.50693	0.0001	0.00148447
T10B5.8	V:1842044-1844807	0.969371	2.75326	2.84025	1.50602	0.0003	0.00369695
B0462.1	V:18324578-18328889	0.207125	0.58787	2.83824	1.50499	0.00465	0.0302314
aat-1	IV:9593692-9601695	3.76495	10.682	2.83722	1.50448	0.00205	0.0166292
bro-1	I:5186854-5189378	2.34982	6.6637	2.83583	1.50378	0.00085	0.00851625
noah-2	IV:14091253-14096624	34.2662	97.0395	2.83193	1.50179	5e-05	0.000804721
bed-3	IV:9916527-9928229	2.97153	8.39808	2.82618	1.49885	0.00065	0.00696105
ndx-1	I:12679210-12681815	2.90406	8.2054	2.82549	1.4985	5e-05	0.000804721
syd-9	X:7217804-7226812	10.1157	28.4517	2.81263	1.49192	5e-05	0.000804721
E03H12.5	IV:4977095-4978073	1.51518	4.26125	2.81237	1.49179	0.0018	0.01505
lgc-47	X:9801090-9807662	1.21339	3.41192	2.81189	1.49154	0.0001	0.00148447
tag-273	IV:14487085-14505172	20.3966	57.3164	2.8101	1.49062	5e-05	0.000804721
W06F12.2	III:13726639-13731684	10.038	28.203	2.80962	1.49037	5e-05	0.000804721
cyp-13B1	X:13406674-13409644	0.768701	2.15823	2.80763	1.48935	0.0002	0.00265173
C45G3.4	I:9217556-9220728	1.29725	3.64017	2.80607	1.48855	0.00445	0.0291995
math-34	II:1025944-1033664	1.66723	4.66817	2.79996	1.4854	5e-05	0.000804721
oac-14	X:10139373-10142013	2.33775	6.54391	2.79923	1.48503	5e-05	0.000804721
kel-10	III:10098472-10101584	0.277171	0.77509	2.79643	1.48359	0.00825	0.0457877
rol-8	II:7544105-7545332	1.10775	3.0975	2.79621	1.48347	0.00035	0.00422119
rpi-2	IV:1711254-1715079	1.26367	3.53224	2.79522	1.48297	5e-05	0.000804721
W09H1.1	II:13175856-13181566	0.26738	0.746934	2.79353	1.48209	0.0078	0.044033
F22B8.4	V:16083883-16088244	1.64493	4.59499	2.79343	1.48204	5e-05	0.000804721
fbxa-6	III:1270-2948	0.444996	1.24296	2.79319	1.48192	0.00885	0.0482284
clec-72	IV:3944815-3947364	3.66176	10.2161	2.78994	1.48023	5e-05	0.000804721
dyf-1	I:4989554-4994661	0.951691	2.65151	2.7861	1.47825	5e-05	0.000804721
W03G11.4	X:12076552-12093131	13.239	36.8785	2.7856	1.47798	5e-05	0.000804721
mam-4	V:11248145-11250866	0.53128	1.47958	2.78493	1.47764	0.0004	0.0046961
ptr-10	I:5662142-5668837	0.540174	1.50418	2.78462	1.47748	5e-05	0.000804721
sox-3	X:14690832-14692999	2.00156	5.57255	2.7841	1.47721	0.0003	0.00369695
nhr-41	IV:1385976-1410045	5.30998	14.7789	2.78323	1.47676	5e-05	0.000804721
ptc-3	II:2845377-2852593	7.05655	19.6213	2.78058	1.47539	5e-05	0.000804721
F38A6.4	V:20773813-20775357	1.98913	5.5217	2.77594	1.47298	0.0013	0.0118806
Y110A2AL.9	II:2865970-2866655	10.4591	29.0191	2.77453	1.47225	5e-05	0.000804721
Y51H4A.5	IV:16522525-16526132	2.05032	5.68773	2.77407	1.47201	5e-05	0.000804721
linc-11	II:3373168-3374185	11	30.4999	2.77272	1.4713	5e-05	0.000804721
C05D10.2	III:6067849-6072076	1.55663	4.31356	2.77109	1.47045	5e-05	0.000804721
T10B5.10	V:1852448-1856276	1.18484	3.27835	2.76691	1.46827	0.0001	0.00148447
clec-169	IV:1261325-1264543	0.438841	1.21423	2.7669	1.46827	0.00505	0.0322103
F28E10.1	IV:4568840-4590305	3.52559	9.74776	2.76486	1.46721	0.00075	0.00775603
col-63,kri-1	I:8224594-8244961	1.59091	4.38986	2.75934	1.46433	0.0013	0.0118806
T20B5.2	X:9331144-9336567	2.18806	6.03581	2.75852	1.46389	5e-05	0.000804721
T05C1.1	II:4478612-4480785	1.18208	3.2581	2.75624	1.46271	0.0013	0.0118806
Y26D4A.3	I:13072066-13073062	2.25363	6.19417	2.74853	1.45866	0.00145	0.0128127
ZK218.5	V:17101131-17101982	7.33374	20.1246	2.74411	1.45634	5e-05	0.000804721
mks-6	I:7161015-7166518	0.39895	1.09451	2.74348	1.45601	0.0002	0.00265173
ift-74	II:6679544-6682971	0.507146	1.39073	2.74227	1.45537	0.0003	0.00369695
unc-10	X:7272323-7280326	1.42028	3.89445	2.74203	1.45524	5e-05	0.000804721
ugt-57	X:6991658-6994159	3.66258	10.0384	2.7408	1.4546	5e-05	0.000804721
col-60	I:7105318-7106924	1.79013	4.89507	2.73448	1.45126	0.0002	0.00265173
R07E5.17	III:4402594-4404436	0.545695	1.49041	2.73121	1.44954	0.00405	0.0274666
R05D7.3	I:12168188-12177785	1.2121	3.3095	2.73039	1.4491	0.00025	0.00318339
Y71G12B.17	I:1667500-1669774	0.924732	2.52449	2.72997	1.44889	0.00135	0.0121569
T13C2.3	II:6789247-6791783	3.3239	9.07262	2.72951	1.44864	5e-05	0.000804721
lgc-55	V:20023045-20036604	0.724342	1.97623	2.72831	1.44801	0.00045	0.00517153
inx-1	X:6943739-6956406	3.73927	10.1831	2.72329	1.44535	5e-05	0.000804721
nlr-1	IV:12170833-12186613	2.13863	5.81724	2.72008	1.44365	5e-05	0.000804721
cyp-32B1	V:2198054-2201415	2.63833	7.17514	2.71958	1.44338	5e-05	0.000804721
ast-1	II:4100778-4134867	4.60755	12.5218	2.71767	1.44237	0.0005	0.00561389
fbxa-163	II:1609254-1610715	0.517564	1.40655	2.71763	1.44235	0.0043	0.0284661
cpg-7	II:14104772-14110651	6.52365	17.7255	2.71711	1.44208	0.0001	0.00148447
acr-12	X:13532920-13536394	0.463618	1.25966	2.71702	1.44203	0.00125	0.0115204
F14B8.5,otpl-3	X:6921647-6928704	7.78974	21.1499	2.7151	1.441	5e-05	0.000804721
F43E2.9,insc-1	II:7358762-7364107	2.61533	7.0932	2.71216	1.43944	0.00025	0.00318339
T27A10.6	X:3588856-3596460	4.07008	11.0276	2.70943	1.43799	5e-05	0.000804721
cyp-42A1	V:18912038-18917979	3.74504	10.1376	2.70694	1.43666	5e-05	0.000804721
tag-180	II:11323048-11329429	0.693727	1.87744	2.70631	1.43633	5e-05	0.000804721
K02E7.5	II:1062863-1063208	3.39832	9.18994	2.70426	1.43523	0.00375	0.0259166
fbxa-158	II:1616911-1621274	1.66075	4.48904	2.70302	1.43457	5e-05	0.000804721
C56G2.4	III:6331731-6335829	1.2331	3.33186	2.70202	1.43404	5e-05	0.000804721
dat-1	III:9242913-9246789	0.506393	1.36823	2.70191	1.43398	0.0005	0.00561389
fln-2	X:9397700-9427251	8.92607	24.0996	2.69991	1.43291	5e-05	0.000804721
nlp-30	V:3981979-3982745	1.21576	3.27538	2.6941	1.4298	0.0028	0.0210253
R09F10.5	X:8306224-8307680	2.12393	5.71442	2.69049	1.42787	0.00045	0.00517153
cutl-16	II:6441121-6443921	5.9123	15.89	2.68762	1.42632	5e-05	0.000804721
nlf-1	X:1012716-1017680	2.82769	7.5989	2.68732	1.42617	5e-05	0.000804721
ttll-11	IV:8697735-8702699	0.229164	0.614875	2.68312	1.42391	0.00725	0.0418294
F14D12.1	X:5603765-5611250	1.09222	2.92987	2.68249	1.42358	5e-05	0.000804721
trx-3	IV:4487058-4488998	2.31577	6.21117	2.68212	1.42337	0.0005	0.00561389
klp-11	IV:8755039-8762125	6.38094	17.066	2.67453	1.41929	5e-05	0.000804721
jmjd-3.1	X:8570765-8575442	6.6123	17.6438	2.66833	1.41594	5e-05	0.000804721
C37E2.2	X:14175907-14178591	0.832881	2.22223	2.66812	1.41583	0.0079	0.0443321
Y38H6C.18,Y38H6C.20	V:20546625-20551197	0.377893	1.00637	2.66311	1.41311	0.0078	0.044033
unc-1	X:1057550-1062447	5.86307	15.6054	2.66164	1.41232	5e-05	0.000804721
glb-25	V:1944955-1953730	2.70388	7.18485	2.65724	1.40993	0.00015	0.00209896
F29G6.2	X:11509445-11511344	0.793949	2.10506	2.65138	1.40674	0.0016	0.013802
C26B2.8	IV:8014127-8015637	0.471285	1.24748	2.64698	1.40434	0.00825	0.0457877
F07C3.2	V:9226093-9227421	3.0236	7.99963	2.64573	1.40367	0.0008	0.00818929
eff-1	II:8346693-8354700	1.34558	3.55996	2.64567	1.40364	0.0004	0.0046961
C09F5.1	III:658701-680610	7.61896	20.1565	2.64557	1.40358	5e-05	0.000804721
set-18	I:10590719-10593962	5.09384	13.4528	2.64099	1.40109	5e-05	0.000804721
lin-44	I:4126055-4129307	1.18128	3.11678	2.63848	1.39971	0.00045	0.00517153
dod-6	III:10197715-10198352	159.466	419.726	2.63207	1.3962	5e-05	0.000804721
C06E7.4	IV:5848649-5859976	9.73826	25.5851	2.62728	1.39357	0.00095	0.00925596
pqn-42	II:2452969-2458981	2.65984	6.98742	2.62701	1.39342	5e-05	0.000804721
Y116F11A.6	V:19727480-19727922	3.25945	8.5558	2.62492	1.39227	0.0032	0.0231681
asns-2	X:8748430-8766287	11.6588	30.5895	2.62373	1.39162	0.0036	0.0252125
ZC190.4	V:8650341-8673545	4.49105	11.7774	2.62242	1.3909	5e-05	0.000804721
cyp-25A1	III:3832599-3834589	3.03697	7.95892	2.62068	1.38994	5e-05	0.000804721
ttx-1	V:20053716-20064174	3.91447	10.2519	2.61898	1.389	5e-05	0.000804721
R08E5.3	V:3772057-3776136	9.18696	24.0573	2.61864	1.38881	0.00185	0.0153862
rig-5	I:9565384-9574377	2.06289	5.39197	2.61379	1.38614	0.00035	0.00422119
W05H12.1	I:13414272-13423379	4.48894	11.724	2.61175	1.38502	5e-05	0.000804721
F54B11.11	X:13578782-13581728	0.35148	0.917931	2.61162	1.38494	0.00565	0.0349959
col-76	II:8204334-8209444	17.556	45.8488	2.61157	1.38492	5e-05	0.000804721
K01A2.3,K01A2.4	II:307468-315815	1.87496	4.88785	2.60691	1.38234	5e-05	0.000804721
B0403.5	X:7057807-7063518	2.52311	6.57114	2.60438	1.38094	0.0001	0.00148447
spp-18	IV:9593692-9601695	86.0144	223.283	2.59588	1.37622	5e-05	0.000804721
F01G10.10	IV:10246161-10249907	0.815469	2.11628	2.59517	1.37583	0.00035	0.00422118
cutl-9	II:10622280-10626434	2.02713	5.2579	2.59377	1.37504	5e-05	0.000804721
C36H8.1	IV:12743038-12744738	0.63881	1.65611	2.59249	1.37434	0.00715	0.0414214
apt-9	X:11068526-11071925	0.298605	0.77341	2.59008	1.373	0.0049	0.0313951
F52B10.3	X:2892515-2898378	1.84202	4.76522	2.58695	1.37126	0.00015	0.00209896
pdl-1	II:7183824-7185159	3.81265	9.84129	2.58122	1.36805	0.00075	0.00775603
ugt-13	V:4908870-4911700	3.26796	8.42845	2.57912	1.36688	5e-05	0.000804721
F20G2.5	V:13771507-13773700	1.36327	3.51246	2.5765	1.36541	5e-05	0.000804721
ceh-31	X:3068647-3070396	1.11009	2.85923	2.57567	1.36494	0.00125	0.0115204
inx-19	I:2451907-2464671	0.581814	1.4979	2.57453	1.36431	0.00275	0.0207158
fat-5	V:17723779-17731413	13.4014	34.4959	2.57405	1.36403	5e-05	0.000804721
ugt-21	IV:9500310-9502568	0.635312	1.63428	2.57241	1.36312	0.0019	0.0156914
sng-1	X:7327604-7329677	1.78776	4.59697	2.57136	1.36253	0.0003	0.00369695
C04G2.9	IV:10112890-10114231	2.0373	5.22363	2.564	1.35839	0.0003	0.00369695
far-7	II:319792-321107	2.04223	5.23582	2.56378	1.35827	0.0031	0.022606
F41G3.21	II:6752351-6752950	2.09725	5.37686	2.56377	1.35827	0.0044	0.0289385
T21B6.3	X:10945153-10948970	10.6938	27.3649	2.55895	1.35555	5e-05	0.000804721
rab-3	II:5720162-5727651	10.8271	27.639	2.55276	1.35206	5e-05	0.000804721
clec-67	IV:3922088-3943886	32.1162	81.8849	2.54964	1.35029	5e-05	0.000804721
F52G3.5	X:16973226-16976130	0.855657	2.17436	2.54116	1.34549	0.0016	0.013802
ZC247.2	I:10255631-10262206	1.25827	3.19521	2.53937	1.34447	5e-05	0.000804721
ceh-8	I:8245721-8250896	1.33593	3.39097	2.53828	1.34385	0.00115	0.0107813
prk-2	III:3344868-3370209	3.45763	8.7689	2.5361	1.34261	0.0013	0.0118806
R03H10.2	II:4155771-4167367	8.92215	22.6242	2.53573	1.34241	5e-05	0.000804721
C34F6.1	X:11192511-11196841	0.223119	0.565195	2.53315	1.34094	0.00425	0.0283073
tag-343	X:16665115-16677838	3.86756	9.79516	2.53265	1.34065	0.00215	0.0172524
hlh-6	II:9613462-9614812	1.12742	2.85481	2.53216	1.34037	0.0031	0.022606
ptr-3	II:362493-367560	0.420873	1.06499	2.53043	1.33938	0.00075	0.00775603
C08H9.1	II:9875178-9878011	0.352398	0.891714	2.53042	1.33938	0.00875	0.0477939
K09F5.6	X:7719265-7725609	4.63009	11.6948	2.52583	1.33675	5e-05	0.000804721
ptr-14	IV:10615500-10620955	1.4325	3.6153	2.52377	1.33558	5e-05	0.000804721
F41E7.1	X:10279598-10285734	2.59333	6.54426	2.5235	1.33543	5e-05	0.000804721
ZK105.13	V:7712213-7713168	0.885317	2.23389	2.52327	1.33529	0.00845	0.0466597
scl-2	IV:13057677-13070290	49.8222	125.617	2.52131	1.33417	5e-05	0.000804721
F35H12.1,F35H12.7	X:933774-937704	0.618897	1.55978	2.52026	1.33357	0.00245	0.0191281
lec-3	II:9991159-10001142	28.4682	71.6747	2.51771	1.33211	5e-05	0.000804721
lim-8	III:6802786-6819382	10.1367	25.5019	2.5158	1.33102	5e-05	0.000804721
C48E7.6	I:6236211-6250067	1.81858	4.57308	2.51464	1.33035	0.00325	0.0234341
F25G6.7	V:8539725-8545574	0.435002	1.09202	2.51038	1.3279	0.0032	0.0231681
syg-2	X:14654966-14662841	4.39316	11.0241	2.50938	1.32733	5e-05	0.000804721
nhr-85	I:13050444-13062122	1.49	3.73665	2.50782	1.32643	0.0004	0.0046961
cmk-1	IV:1824527-1834029	4.39561	11.0187	2.50675	1.32581	5e-05	0.000804721
F14B6.2	I:12218436-12222217	1.14305	2.8642	2.50575	1.32524	5e-05	0.000804721
ric-3	IV:7818250-7821161	4.70474	11.78	2.50386	1.32416	5e-05	0.000804721
F57B9.3	III:6939918-6941736	0.605467	1.5151	2.50237	1.32329	0.00795	0.0445068
rhgf-1	X:10695307-10711858	1.19256	2.98141	2.50001	1.32193	0.0017	0.0143925
C08G5.7	II:756193-770542	6.11789	15.2907	2.49934	1.32155	5e-05	0.000804721
F59B8.1	IV:9428258-9439077	0.825752	2.05533	2.48904	1.31559	0.0056	0.0348234
C49A9.9	IV:6217371-6219519	6.08666	15.1403	2.48746	1.31467	5e-05	0.000804721
T03E6.8,T03E6.9	V:16598988-16610952	1.58978	3.94742	2.483	1.31208	0.0004	0.0046961
C06E4.2	IV:7276882-7283086	8.65251	21.4568	2.47984	1.31024	0.0005	0.00561389
eyg-1	II:9826512-9827926	0.73724	1.82516	2.47567	1.30782	0.00705	0.0410438
pud-1.2	V:2322037-2322566	88.4283	218.912	2.47559	1.30777	5e-05	0.000804721
noah-1	I:5874421-5878961	29.1257	71.9849	2.47153	1.3054	5e-05	0.000804721
tni-1	X:11375879-11379468	22.76	56.2042	2.46943	1.30418	5e-05	0.000804721
tsp-14	X:4866682-4889577	9.39856	23.1794	2.46627	1.30233	5e-05	0.000804721
fkb-4	V:12785152-12787104	2.11352	5.20503	2.46273	1.30026	0.00025	0.00318339
gar-3	V:14564751-14579720	0.988003	2.43303	2.46257	1.30017	0.00015	0.00209896
lips-10	II:8439149-8442152	3.08869	7.60527	2.4623	1.30001	0.00015	0.00209896
ZC449.5	X:5035026-5037773	11.4874	28.2846	2.46223	1.29997	5e-05	0.000804721
F53C3.3,F53C3.4,F53C3.5	II:3899815-3904866	5.18421	12.7644	2.46217	1.29993	5e-05	0.000804721
che-14	I:5746724-5754278	0.449944	1.1056	2.45719	1.29701	0.0009	0.00889127
F07A5.4	I:7357179-7359107	1.22559	3.00965	2.45567	1.29612	0.00085	0.00851625
T27E7.1	IV:14519758-14521000	1.48628	3.64654	2.45347	1.29482	0.0038	0.0261726
R11F4.3,W06A11.1	II:4067552-4072942	3.29412	8.06197	2.44738	1.29124	5e-05	0.000804721
K06A9.1	X:1547500-1560558	4.47661	10.9541	2.44696	1.29099	5e-05	0.000804721
nhr-6	III:3573584-3578772	2.90175	7.09392	2.4447	1.28966	5e-05	0.000804721
Y72A10A.1	X:6129554-6138344	3.11165	7.59186	2.43982	1.28677	5e-05	0.000804721
cutl-11	X:11648212-11650918	0.769421	1.87723	2.4398	1.28676	0.00305	0.0223335
ZK757.2	III:9874132-9881044	0.803309	1.95947	2.43925	1.28643	0.00325	0.0234341
tag-168	III:1788334-1807147	2.06787	5.03767	2.43616	1.28461	5e-05	0.000804721
mltn-1	II:13139406-13148290	1.73886	4.23369	2.43475	1.28378	5e-05	0.000804721
T23B3.5	I:6705547-6706378	1.70295	4.14061	2.43143	1.28181	0.0036	0.0252125
tsp-11	X:9163163-9166335	1.83982	4.46653	2.4277	1.27959	0.0002	0.00265173
exc-5	IV:8799088-8813714	2.62717	6.36925	2.42438	1.27762	5e-05	0.000804721
stn-2	X:7676521-7680629	2.22348	5.38786	2.42317	1.27689	5e-05	0.000804721
R11G1.1	X:3659491-3666879	0.284753	0.68995	2.42298	1.27678	0.0012	0.0111687
exc-6	III:1103204-1116374	3.62073	8.73645	2.4129	1.27077	5e-05	0.000804721
Y43F8C.3	V:19614557-19622466	8.00996	19.3186	2.41182	1.27012	5e-05	0.000804721
T02B11.4	V:869070-871129	7.68664	18.5387	2.41181	1.27012	5e-05	0.000804721
syg-1	X:2509338-2515324	4.05817	9.78265	2.41061	1.2694	5e-05	0.000804721
C09F9.2	II:14705403-14733531	8.20222	19.751	2.40801	1.26784	5e-05	0.000804721
gcy-22	V:20820336-20825028	0.217706	0.523505	2.40464	1.26582	0.00575	0.0353675
ctbp-1	X:5862716-5874024	2.06232	4.95741	2.4038	1.26532	5e-05	0.000804721
Y66D12A.14	III:11534673-11546709	0.196677	0.472155	2.40066	1.26343	0.0004	0.0046961
pha-2	X:633702-637043	1.08541	2.60555	2.40052	1.26334	0.0062	0.0374195
Y75B8A.6	III:12122747-12130646	16.1737	38.7731	2.39729	1.26141	5e-05	0.000804721
gcy-23	IV:3282884-3289337	0.24617	0.589859	2.39614	1.26071	0.0053	0.0334131
zig-10	II:6398705-6400940	2.22527	5.3317	2.39598	1.26061	0.00065	0.00696105
gsp-3	I:4709316-4710708	1.16332	2.78699	2.39572	1.26047	0.00295	0.0218272
asp-17	V:19035713-19038236	2.80668	6.72002	2.3943	1.2596	5e-05	0.000804721
pud-1.1	V:2330428-2330930	5.90192	14.1267	2.39358	1.25917	0.00025	0.00318339
Y44A6D.2	V:20789470-20792421	15.1142	36.1639	2.39271	1.25865	0.0003	0.00369695
M01H9.2	IV:4460178-4462061	0.781097	1.86867	2.39237	1.25844	0.00375	0.0259166
Y48G1BM.9,Y48G1BR.1	I:254708-259366	10.4417	24.9697	2.39134	1.25783	5e-05	0.000804721
C06A1.2	II:10570601-10572050	6.63244	15.8511	2.38993	1.25697	0.00105	0.0100435
ZC15.10,ZC15.5	V:20297942-20311643	0.959391	2.29181	2.38882	1.2563	0.00705	0.0410438
atgp-1	IV:17269341-17272184	13.8445	33.0417	2.38663	1.25497	5e-05	0.000804721
F45E1.1,F45E1.2	X:8003571-8009317	3.49597	8.34328	2.38654	1.25492	5e-05	0.000804721
Y9C9A.8	IV:4920354-4932217	1.00344	2.38992	2.38173	1.25201	0.0004	0.0046961
hch-1	X:14696411-14699977	18.7362	44.5937	2.38008	1.25101	5e-05	0.000804721
mps-2	II:307468-315815	19.83	47.167	2.37857	1.2501	5e-05	0.000804721
gln-3	IV:16167742-16170826	60.0038	142.72	2.37852	1.25006	5e-05	0.000804721
C11E4.6	X:9604078-9617024	3.37819	8.02544	2.37566	1.24833	5e-05	0.000804721
rnt-1	I:5776073-5788609	1.02908	2.43968	2.37074	1.24534	0.0008	0.00818929
C24H10.1	X:5068087-5074388	1.48862	3.52116	2.36539	1.24208	0.0019	0.0156914
fkh-8	II:6189579-6191402	1.50748	3.55909	2.36095	1.23936	0.0007	0.00740127
bus-18	V:11773719-11776631	0.717919	1.69445	2.36022	1.23892	0.00375	0.0259166
T05D4.3	III:13566875-13570447	1.23163	2.9046	2.35834	1.23777	0.00025	0.00318339
tiam-1	I:4409688-4426176	1.02053	2.40527	2.35688	1.23688	0.0001	0.00148447
Y75B7AL.2,snt-3	V:1332441-1363986	3.34165	7.86912	2.35486	1.23564	0.0004	0.0046961
ZK1067.4	II:9210375-9213097	0.630195	1.48244	2.35235	1.23411	0.0024	0.0188627
ptr-6	II:5242464-5246837	0.787021	1.85076	2.3516	1.23364	5e-05	0.000804721
T05F1.11	I:9653100-9657040	0.637775	1.49754	2.34807	1.23147	0.0002	0.00265173
bcmo-2	II:3908488-3910837	3.81975	8.96145	2.34608	1.23026	5e-05	0.000804721
gar-1	X:6479554-6484876	0.48147	1.12812	2.34307	1.2284	0.0029	0.0215587
F42H10.5	III:8467032-8478377	1.84615	4.32482	2.34262	1.22812	5e-05	0.000804721
exc-7	II:9575964-9581469	8.00544	18.7373	2.34057	1.22686	5e-05	0.000804721
irg-1	V:3523586-3524575	2.83524	6.62732	2.33748	1.22495	0.00135	0.0121569
Y73F4A.3	IV:9039571-9040493	10.4642	24.4208	2.33375	1.22265	5e-05	0.000804721
lact-8	V:11088153-11097978	1.56794	3.65527	2.33126	1.22111	0.00095	0.00925596
C04G2.8,egl-38	IV:10106649-10111624	3.49574	8.14333	2.3295	1.22002	0.0023	0.0182491
zfh-2	I:803361-835277	6.81161	15.84	2.32544	1.2175	5e-05	0.000804721
F14F9.6	V:5146178-5150464	2.24453	5.20881	2.32067	1.21454	0.00575	0.0353675
cuti-1	I:6404586-6405706	6.17648	14.3075	2.31645	1.21192	5e-05	0.000804721
sodh-1	V:11888235-11889650	25.3049	58.5898	2.31535	1.21124	5e-05	0.000804721
ptr-1	V:9178043-9181838	1.65013	3.81428	2.3115	1.20883	5e-05	0.000804721
grdn-1	V:18590964-18614007	8.2847	19.127	2.30871	1.20709	5e-05	0.000804721
pqn-35	II:4612988-4626294	4.79639	11.0585	2.30559	1.20513	5e-05	0.000804721
F38B6.6	X:6684462-6690125	1.12828	2.60097	2.30525	1.20492	0.0001	0.00148447
ddr-2	X:3315320-3324229	3.28928	7.58159	2.30494	1.20473	5e-05	0.000804721
dmsr-16	V:6807830-6809062	1.23936	2.85499	2.3036	1.20389	0.0043	0.0284661
ZK622.4	II:5292701-5293304	6.52467	14.9957	2.29831	1.20057	0.00035	0.00422119
acy-1	III:4722211-4730870	2.94607	6.76901	2.29764	1.20015	5e-05	0.000804721
F46G11.6,tag-257	X:5783404-5787355	5.55406	12.7323	2.29243	1.19688	5e-05	0.000804721
smz-1	IV:12455116-12456200	1.10981	2.54104	2.28962	1.1951	0.0078	0.044033
F36H2.3,F36H2.5	I:9251849-9261664	0.757162	1.73217	2.28771	1.19391	0.00025	0.00318339
F47B7.7	X:3778090-3781118	6.25462	14.2794	2.28302	1.19094	5e-05	0.000804721
best-5	III:9686932-9690253	1.05049	2.39798	2.28273	1.19075	0.0013	0.0118806
gpc-1	X:12881227-12884989	1.54245	3.51887	2.28135	1.18989	0.00655	0.0389831
ZC116.1	V:12609825-12610858	4.05276	9.24503	2.28117	1.18977	5e-05	0.000804721
paqr-3	IV:14379951-14383681	1.39581	3.18337	2.28066	1.18946	0.0014	0.01248
ZC455.1	V:12773521-12783087	1.201	2.73818	2.27992	1.18898	0.0001	0.00148447
R02F11.3	V:4801086-4805947	5.24677	11.9522	2.27801	1.18777	5e-05	0.000804721
C05C8.7	V:7242906-7247297	22.091	50.2905	2.27652	1.18683	5e-05	0.000804721
Y47A7.2	V:5195228-5198346	8.43408	19.187	2.27494	1.18583	5e-05	0.000804721
npr-24	X:17483338-17486831	0.725274	1.64719	2.27113	1.18341	0.0089	0.0484077
F57A8.1	V:10037332-10054920	13.8429	31.4082	2.2689	1.182	0.0001	0.00148447
C39H7.1	IV:5631738-5633370	1.23017	2.791	2.26879	1.18193	0.00455	0.0297316
T19H5.6	II:9469025-9470082	1.40713	3.19207	2.2685	1.18174	0.00255	0.0195952
K02G10.5	X:4687787-4691362	0.500758	1.13466	2.26588	1.18008	0.0043	0.0284661
mgl-1	X:9968628-9976390	0.359925	0.81503	2.26444	1.17916	0.0064	0.0383323
F11D5.1	X:3333129-3347259	10.072	22.8059	2.26429	1.17906	5e-05	0.000804721
W04A8.4	I:13841894-13844278	58.6272	132.723	2.26385	1.17878	5e-05	0.000804721
col-146	V:9629942-9631011	1.26669	2.86552	2.26221	1.17774	0.00785	0.0441566
C06G1.5,C06G1.6,F43B10.1	X:16638276-16663194	7.62269	17.1629	2.25155	1.17092	5e-05	0.000804721
ugt-41	V:7161067-7163595	3.98	8.96011	2.25128	1.17075	5e-05	0.000804721
T24E12.5	II:3753592-3757400	2.0135	4.52897	2.2493	1.16947	5e-05	0.000804721
rgs-3	II:6100060-6110173	1.0504	2.36155	2.24824	1.16879	0.00295	0.0218272
bath-47	II:1601788-1604618	1.34173	3.01511	2.24718	1.16812	0.0002	0.00265173
fozi-1	III:9281780-9297394	1.57758	3.54508	2.24716	1.1681	5e-05	0.000804721
cpna-5	II:7711870-7723393	3.47956	7.80845	2.24409	1.16613	5e-05	0.000804721
myo-5	V:8108498-8129467	5.42583	12.1688	2.24275	1.16528	0.00025	0.00318339
B0286.1	II:4378651-4386353	7.327	16.402	2.23857	1.16258	0.0001	0.00148447
C46H11.10	I:5052528-5055001	1.19745	2.68043	2.23845	1.1625	0.0022	0.0176037
pat-9	X:16536836-16540195	11.7246	26.2295	2.23713	1.16165	5e-05	0.000804721
F47E1.5,H08J11.2,ajm-1	X:9079043-9113618	31.3327	70.0878	2.23689	1.16149	5e-05	0.000804721
Y42A5A.4	V:11098927-11107276	1.01245	2.25101	2.22333	1.15273	0.0038	0.0261726
nca-2	III:4965660-4979729	0.203118	0.451334	2.22203	1.15188	0.0046	0.0300029
Y39A1A.9	III:10630077-10633501	1.18393	2.63061	2.22193	1.15182	0.0004	0.0046961
F54E4.3	X:14632091-14636421	7.77994	17.2782	2.22087	1.15112	5e-05	0.000804721
B0198.3	X:12042575-12057078	1.31926	2.92797	2.2194	1.15017	5e-05	0.000804721
D1053.4	X:11721724-11723771	2.35957	5.23103	2.21694	1.14857	0.005	0.0319345
R13A5.9	III:7575274-7579411	2.76433	6.11515	2.21216	1.14546	5e-05	0.000804721
uig-1	V:13273078-13295913	7.2077	15.9389	2.21137	1.14494	5e-05	0.000804721
aex-3	X:751210-759732	2.60717	5.76197	2.21005	1.14407	5e-05	0.000804721
hum-4	X:11420470-11433524	8.35681	18.468	2.20993	1.144	5e-05	0.000804721
C14F11.2,C14F11.7	X:6208160-6219329	7.78686	17.1915	2.20776	1.14258	5e-05	0.000804721
H19M22.3	III:2636322-2642848	1.24209	2.74033	2.20622	1.14158	5e-05	0.000804721
ttm-4	IV:7320719-7326670	9.3484	20.5801	2.20146	1.13846	5e-05	0.000804721
F38H4.3	IV:11842521-11846350	1.4497	3.18152	2.19461	1.13397	0.00085	0.00851625
H01G02.3	IV:11779272-11792593	1.1066	2.42842	2.19449	1.13388	0.0075	0.0428697
col-88	III:41060-42018	1.45024	3.17671	2.19047	1.13124	0.00825	0.0457877
twk-2	II:4441093-4453248	0.52341	1.14639	2.19023	1.13108	0.0002	0.00265173
dur-1	IV:9916527-9928229	9.96546	21.8077	2.18833	1.12983	0.00025	0.00318339
W05B10.4	V:12668218-12669683	1.19837	2.62198	2.18796	1.12958	0.00915	0.0494065
che-3	I:8062010-8081671	0.221327	0.483878	2.18626	1.12846	0.0001	0.00148447
cutl-2	II:9721763-9724526	2.48846	5.42896	2.18165	1.12542	0.00055	0.00608354
C54E4.4	IV:2161285-2168667	2.7393	5.96831	2.17877	1.12351	0.0059	0.036133
fbxa-167	II:13641561-13643823	1.14766	2.49709	2.17581	1.12156	0.00525	0.0331718
ifta-1	X:5545623-5552756	0.946879	2.05951	2.17505	1.12105	0.0001	0.00148447
F49B2.6	I:14330991-14339839	0.69783	1.51733	2.17435	1.12058	0.0006	0.00652437
Y17D7B.7	V:18780455-18782686	10.2375	22.244	2.1728	1.11956	0.0004	0.0046961
efn-2	IV:10576349-10578286	10.9148	23.7011	2.17146	1.11867	5e-05	0.000804721
C50F7.5	IV:7726717-7727951	30.1909	65.5531	2.17129	1.11855	5e-05	0.000804721
lin-11	I:10248287-10255329	3.24118	7.03542	2.17064	1.11812	5e-05	0.000804721
dyc-1	X:14049534-14063889	2.91191	6.31818	2.16977	1.11754	5e-05	0.000804721
F22B7.9	III:8652577-8653907	11.95	25.9264	2.16957	1.11741	5e-05	0.000804721
F40G9.20	III:178106-185261	8.8022	19.0893	2.1687	1.11683	0.00085	0.00851625
C01A2.2	I:13397267-13398528	5.95904	12.9211	2.16832	1.11658	0.0003	0.00369695
H24G06.1	V:9443988-9460639	10.3751	22.4729	2.16604	1.11507	5e-05	0.000804721
F55H12.4	I:8893307-8894615	43.2096	93.5779	2.16567	1.11481	5e-05	0.000804721
gsa-1	I:1068380-1076352	15.2649	33.0462	2.16485	1.11426	5e-05	0.000804721
T27A3.4	I:6098976-6099726	2.76243	5.97669	2.16356	1.11341	0.00545	0.0341609
sue-1	I:7360391-7371534	1.47509	3.18796	2.1612	1.11182	0.0003	0.00369695
F48F5.6	V:20448287-20453202	3.79132	8.18826	2.15974	1.11086	0.0082	0.0456175
tyr-2	III:13744221-13747287	7.9714	17.2009	2.15783	1.10958	5e-05	0.000804721
clec-42	V:18191442-18194262	4.74949	10.242	2.15644	1.10865	5e-05	0.000804721
Y38H6C.16	V:20536484-20539321	5.01613	10.802	2.15345	1.10666	0.00055	0.00608354
gei-1	III:3344868-3370209	7.6337	16.4298	2.15227	1.10586	0.0002	0.00265173
F17E9.5	IV:8345816-8346546	4.06144	8.74087	2.15216	1.10578	0.0042	0.0281733
T19B10.2	V:11221301-11226011	46.847	100.785	2.15137	1.10526	5e-05	0.000804721
C32D5.12	II:6356415-6359005	3.06905	6.60231	2.15126	1.10518	0.0002	0.00265173
egl-13	X:5663836-5674060	7.91099	17.0003	2.14895	1.10363	5e-05	0.000804721
myo-2	X:12468060-12475341	12.9894	27.8816	2.14649	1.10197	5e-05	0.000804721
F49C12.6,F49C12.7	IV:9307330-9312927	8.71188	18.6988	2.14636	1.10189	0.0001	0.00148447
dep-1	II:9005798-9019767	6.73591	14.4455	2.14455	1.10068	5e-05	0.000804721
R90.1	V:12891526-12895872	12.9623	27.7513	2.14092	1.09823	5e-05	0.000804721
T20F10.5	I:10300607-10302945	0.915467	1.95968	2.14063	1.09804	0.00625	0.037609
T02E9.5	V:11342224-11356002	67.9884	145.237	2.1362	1.09505	5e-05	0.000804721
egl-15	X:11016401-11023395	1.89217	4.03664	2.13334	1.09311	5e-05	0.000804721
E02A10.3,E02A10.5	V:12579673-12587998	2.07855	4.43259	2.13254	1.09257	0.0059	0.036133
eps-8	IV:14879309-14900653	35.9036	76.5141	2.1311	1.0916	5e-05	0.000804721
dlg-1	X:5479689-5484949	38.2078	81.3268	2.12854	1.08987	5e-05	0.000804721
C54E10.6	V:18808079-18808661	6.42663	13.6726	2.12749	1.08915	0.0052	0.0329
ceh-6	I:8498113-8502412	1.50292	3.19707	2.12724	1.08898	0.0009	0.00889127
C30F2.3	X:16076776-16085775	2.45523	5.20284	2.11908	1.08344	5e-05	0.000804721
Y71F9B.9	I:2759022-2761040	2.82892	5.99241	2.11827	1.08289	0.0003	0.00369695
F53C3.6	II:3898141-3899709	1.42417	3.01631	2.11794	1.08266	0.00745	0.0427047
ces-1	I:8633924-8636044	1.74329	3.68971	2.11652	1.08169	0.00425	0.0283073
ccb-1	I:3631089-3647076	6.38456	13.5031	2.11496	1.08063	0.0047	0.0304725
Y51H7C.12	II:1440038-1446746	1.60775	3.39229	2.10996	1.07722	0.0014	0.01248
ephx-1	II:4004888-4016077	6.64827	13.9993	2.10571	1.0743	5e-05	0.000804721
cog-1	II:14902492-14910401	3.16328	6.65112	2.1026	1.07218	0.0043	0.0284661
tag-68	I:10501584-10505949	2.18082	4.57597	2.09828	1.06921	0.0001	0.00148447
F47G4.4	I:14062732-14074544	10.1873	21.3673	2.09744	1.06863	5e-05	0.000804721
H11E01.3	X:1604902-1619155	3.7154	7.78783	2.09609	1.0677	5e-05	0.000804721
C01G5.7,C01G5.9	IV:6518173-6522504	1.18793	2.48682	2.09341	1.06586	0.00475	0.0306982
gbb-1	X:2957933-2968167	1.41633	2.96386	2.09263	1.06532	5e-05	0.000804721
cki-1	II:7811239-7812103	8.94492	18.7136	2.09209	1.06495	5e-05	0.000804721
nlg-1	X:13625409-13631173	3.93916	8.232	2.08979	1.06335	5e-05	0.000804721
fbxb-101	I:14088093-14089858	2.07087	4.32707	2.08949	1.06315	0.0025	0.0193688
lev-8	X:11560914-11563749	1.15492	2.41254	2.08892	1.06275	0.00165	0.0140872
Y69E1A.5	IV:10956859-10957685	7.46084	15.5815	2.08844	1.06243	0.0001	0.00148447
oac-20	V:15978715-15982854	4.08427	8.52334	2.08687	1.06134	5e-05	0.000804721
lim-7	I:5716675-5725356	7.37291	15.3827	2.08638	1.061	5e-05	0.000804721
vab-19	II:2443291-2451140	5.77449	12.0292	2.08316	1.05877	5e-05	0.000804721
F52D10.6,frm-3	X:11572505-11585096	2.61625	5.43935	2.07906	1.05593	5e-05	0.000804721
F35H10.10	IV:8303967-8312946	6.19408	12.8645	2.0769	1.05444	0.00065	0.00696105
Y41D4B.26	IV:1631950-1633257	8.27161	17.1708	2.07587	1.05371	0.00015	0.00209896
C07B5.4	X:9529532-9536634	2.83141	5.87126	2.07362	1.05215	0.0002	0.00265173
lat-2	II:4359081-4368350	1.16129	2.40803	2.07358	1.05212	0.0024	0.0188627
F13H8.12,nmgp-1	II:6260700-6263324	2.36182	4.89673	2.07329	1.05192	0.0009	0.00889127
T26H5.14	V:15449164-15449601	7.84294	16.2578	2.07292	1.05167	0.00255	0.0195952
ssq-1	IV:9852553-9853558	3.65241	7.56428	2.07104	1.05035	0.0012	0.0111687
sfrp-1	IV:6396613-6402582	5.11969	10.5938	2.06923	1.04909	5e-05	0.000804721
B0284.3	III:4379367-4381041	4.00716	8.28951	2.06867	1.0487	0.0023	0.0182491
C30G12.2	II:7290372-7291943	1.25235	2.59064	2.06862	1.04867	0.0091	0.0491929
snf-12	X:9029477-9033959	0.764521	1.58127	2.06831	1.04846	0.0012	0.0111687
twk-17	X:7599835-7615940	0.748471	1.54683	2.06665	1.0473	0.0024	0.0188627
C46F11.6	III:3667350-3670436	15.8532	32.7088	2.06323	1.04491	5e-05	0.000804721
wrt-10	II:7533299-7534514	22.1406	45.6514	2.06189	1.04396	5e-05	0.000804721
T28C12.4	V:6316931-6326390	6.08606	12.5486	2.06186	1.04395	5e-05	0.000804721
gcy-19	II:3250984-3259354	0.386616	0.796721	2.06076	1.04317	0.0041	0.0276598
elo-4	III:9332326-9334274	1.8603	3.83331	2.06059	1.04306	0.00435	0.0287031
M05B5.2	I:7172463-7174136	12.5525	25.8418	2.0587	1.04173	5e-05	0.000804721
spp-2	X:7315994-7316773	69.2592	142.524	2.05783	1.04112	5e-05	0.000804721
glr-5	V:8716494-8720893	0.550676	1.13201	2.05567	1.03962	0.00265	0.0201557
rig-3	X:6853613-6860925	7.50833	15.4265	2.05458	1.03885	5e-05	0.000804721
rsbp-1	I:9070398-9075077	21.3598	43.8598	2.05338	1.038	5e-05	0.000804721
F20G2.3	V:13763076-13768508	3.98356	8.17777	2.05288	1.03765	0.00015	0.00209896
ptr-12	I:2587540-2595280	1.7148	3.51526	2.04995	1.0356	0.0012	0.0111687
unc-6	X:6889669-6897150	4.06065	8.32128	2.04925	1.03509	5e-05	0.000804721
F46G11.2	X:5788122-5790349	1.3806	2.82711	2.04774	1.03403	0.0035	0.0247449
clec-83	IV:2835663-2841434	66.565	136.202	2.04615	1.03291	5e-05	0.000804721
egl-5	III:7814350-7817133	3.29984	6.75187	2.04612	1.03289	0.00145	0.0128127
ddr-1	X:5461229-5466736	3.26068	6.66519	2.04411	1.03147	5e-05	0.000804721
C40H1.7	III:9325047-9327135	6.70482	13.7051	2.04407	1.03144	0.00035	0.00422119
glc-4	II:7172203-7174938	1.62176	3.30996	2.04097	1.02925	0.00075	0.00775603
ncam-1	X:692977-710007	10.8027	22.0192	2.03831	1.02737	5e-05	0.000804721
ZC487.1	V:6727512-6730262	0.941295	1.91739	2.03697	1.02643	0.0056	0.0348234
Y39H10A.4,Y39H10A.5,hpo-36	V:3727259-3739578	1.51438	3.08365	2.03625	1.02591	0.00025	0.00318339
C33D9.5	IV:8778402-8782418	4.22357	8.59803	2.03573	1.02554	0.0002	0.00265173
cav-2	V:13557159-13559922	2.09717	4.26873	2.03547	1.02536	0.0033	0.023686
rig-6	II:4795728-4812136	5.2097	10.6011	2.03488	1.02494	0.009	0.0488015
prmn-1	X:11384818-11392779	5.78888	11.7716	2.03348	1.02396	0.0005	0.00561389
F28B4.4	X:3206817-3209646	2.71939	5.52869	2.03306	1.02366	0.00795	0.0445068
ZK849.1,gopc-1	I:14182612-14196322	1.01782	2.06862	2.0324	1.02319	0.0044	0.0289385
Y50E8A.5	V:14734736-14736142	3.63034	7.36475	2.02867	1.02053	0.00145	0.0128127
best-26	I:14200019-14204689	1.79594	3.64294	2.02843	1.02037	0.0018	0.01505
lipl-2	V:9791570-9793391	22.673	45.9559	2.0269	1.01927	5e-05	0.000804721
Y43F4A.1	III:13223025-13229452	3.41585	6.91979	2.02579	1.01848	0.0001	0.00148447
F35D2.3	II:7570171-7572440	6.92001	14.0128	2.02497	1.0179	5e-05	0.000804721
tnt-3	X:7937566-7945391	15.0855	30.5303	2.02382	1.01708	5e-05	0.000804721
eat-18,lev-10	I:14381360-14400224	6.30272	12.7467	2.02241	1.01608	5e-05	0.000804721
W08A12.3	V:3682850-3686469	3.58161	7.23246	2.01933	1.01388	0.00925	0.0498323
K07C11.4	V:8203440-8205985	7.73529	15.6029	2.01711	1.01229	5e-05	0.000804721
Y110A2AL.3	II:2867073-2867779	9.70517	19.5736	2.01682	1.01208	0.0014	0.01248
ptr-5	X:17318583-17326603	2.18034	4.39597	2.01619	1.01163	5e-05	0.000804721
C14H10.2	X:10242326-10252883	11.3355	22.8518	2.01595	1.01146	5e-05	0.000804721
K02E11.11,nep-21	V:14215376-14226474	2.55897	5.15805	2.01567	1.01126	5e-05	0.000804721
M01A8.2	III:9257258-9269062	5.42388	10.9318	2.01549	1.01113	5e-05	0.000804721
R148.5	III:3165685-3171214	31.137	62.7525	2.01537	1.01104	5e-05	0.000804721
ceh-30	X:3063494-3065551	2.56924	5.17578	2.01452	1.01044	0.00135	0.0121569
ZC449.4	X:5028183-5033935	5.18749	10.4481	2.0141	1.01013	0.0006	0.00652437
ifd-1	X:8820706-8824448	3.53973	7.12866	2.0139	1.00999	5e-05	0.000804721
mig-10	III:8279107-8307435	25.8205	51.9414	2.01163	1.00837	5e-05	0.000804721
egl-19	IV:7405459-7418734	9.07145	18.2431	2.01105	1.00795	0.00025	0.00318339
E01G6.2	X:12256643-12258971	3.79734	7.63439	2.01046	1.00752	0.0007	0.00740127
unc-30	IV:13119095-13124387	3.26569	6.55654	2.0077	1.00555	0.00045	0.00517153
C27A7.8	V:12152668-12154654	5.00016	10.0258	2.0051	1.00367	0.00305	0.0223335
F25F8.1	I:4884902-4895495	3.64368	7.30261	2.00419	1.00302	0.0002	0.00265173
C46F2.1	X:8078001-8080253	5.53154	2.74859	-2.0125	-1.00899	0.0009	0.00889127
F13G11.3	IV:14635125-14636059	183.671	91.1518	-2.015	-1.01078	5e-05	0.000804721
col-93	III:10969943-10991919	1777.26	880.731	-2.01794	-1.01288	5e-05	0.000804721
dct-13	IV:17024317-17025129	6.13893	3.03794	-2.02075	-1.01489	0.00245	0.0191281
C50A2.3	IV:1145677-1158028	6.24447	3.08698	-2.02284	-1.01638	0.00195	0.0159645
aqp-8	X:4702220-4705025	46.5356	22.9949	-2.02374	-1.01702	5e-05	0.000804721
srh-237	V:17090389-17091668	3.73925	1.84303	-2.02886	-1.02067	0.00425	0.0283073
F48G7.4	V:619433-621503	6.29702	3.09672	-2.03345	-1.02393	0.0008	0.00818929
ZC376.2	V:14171640-14175329	13.6578	6.68363	-2.04347	-1.03102	5e-05	0.000804721
irg-3	V:2592547-2595089	15.7213	7.6707	-2.04953	-1.03529	0.00015	0.00209896
F58G6.3,F58G6.7	IV:9653530-9655575	23.4109	11.4176	-2.05042	-1.03593	0.0002	0.00265173
his-47	IV:11323884-11325222	12.9155	6.29847	-2.05058	-1.03604	0.0009	0.00889127
VY35H6BL.1,VY35H6BL.2	X:13766-26778	4.50727	2.19701	-2.05155	-1.03671	0.00375	0.0259166
C17H12.4	IV:6798926-6802326	15.7567	7.66345	-2.05608	-1.0399	5e-05	0.000804721
C34D1.4	V:13256691-13259292	10.7546	5.22735	-2.05737	-1.0408	0.00075	0.00775603
btb-7	II:1713257-1714395	4.2245	2.05061	-2.06012	-1.04273	0.00195	0.0159645
C25E10.8	V:9053316-9054017	50.1525	24.3039	-2.06356	-1.04514	5e-05	0.000804721
athp-3	IV:17046412-17048364	13.4131	6.45154	-2.07905	-1.05592	5e-05	0.000804721
nhr-74	I:11429025-11432092	4.11513	1.96256	-2.09682	-1.0682	0.00305	0.0223335
F35E12.10	V:13745702-13748787	70.8724	33.7152	-2.10209	-1.07183	5e-05	0.000804721
col-149	V:10289720-10292868	8.01969	3.79072	-2.11561	-1.08108	0.00065	0.00696105
Y73B3A.9	X:149753-154577	18.5888	8.78471	-2.11604	-1.08137	5e-05	0.000804721
end-1	V:13985136-13987000	6.01169	2.83279	-2.12218	-1.08555	0.0025	0.0193688
nas-11	X:6713576-6718670	53.2478	25.0671	-2.12421	-1.08693	5e-05	0.000804721
W04E12.7	V:19735079-19737607	2.98094	1.39809	-2.13215	-1.09231	0.0087	0.0476312
ncx-9	V:4991504-4995064	1.41226	0.66236	-2.13216	-1.09231	0.00465	0.0302314
F27C1.18	I:5452315-5453809	7.23117	3.3751	-2.14251	-1.0993	5e-05	0.000804721
F55G11.2	IV:12967447-12969289	5.35056	2.48513	-2.15303	-1.10636	0.0007	0.00740127
C41A3.1	X:5406560-5441958	0.578421	0.268406	-2.15502	-1.10771	0.00175	0.0147365
C23H5.8	IV:2111889-2113422	92.7524	43.0213	-2.15596	-1.10833	5e-05	0.000804721
cnc-3	V:1448030-1448794	24.6574	11.4368	-2.15597	-1.10834	0.00015	0.00209896
-	X:3400083-3400438	10.3242	4.78734	-2.15656	-1.10873	0.0069	0.0405881
K10D3.6	I:7116096-7116706	17.792	8.20934	-2.16729	-1.11589	0.0001	0.00148447
Y50D4A.6	V:1197813-1205884	8.54447	3.9172	-2.18127	-1.12517	0.00215	0.0172524
ugt-2	V:10398809-10401313	6.05316	2.76794	-2.18688	-1.12888	5e-05	0.000804721
T08D2.3	X:154782-179382	2.01323	0.917869	-2.19337	-1.13315	0.00775	0.043926
ZC239.20	II:3206019-3206541	8.20469	3.72662	-2.20164	-1.13858	0.0025	0.0193688
T08D2.7,T08D2.8	X:179929-207763	18.6405	8.4626	-2.20269	-1.13927	0.0019	0.0156914
Y50D4B.3,Y50D4B.4	V:1092652-1099129	81.6809	36.9623	-2.20984	-1.14394	5e-05	0.000804721
gale-1	I:12975183-12978781	133.111	59.6712	-2.23074	-1.15753	5e-05	0.000804721
H06H21.36,H06H21.8	IV:4814484-4821165	17.6746	7.88424	-2.24176	-1.16463	5e-05	0.000804721
col-80	II:10695053-10714304	2837.1	1262.97	-2.24637	-1.16759	5e-05	0.000804721
his-60	IV:7487566-7488010	23.4572	10.3725	-2.26148	-1.17727	0.0001	0.00148447
-	X:1998843-1999028	134.337	59.1638	-2.27059	-1.18307	0.0004	0.0046961
his-68	I:9989100-9989615	76.4781	33.2886	-2.29743	-1.20002	5e-05	0.000804721
clec-186	IV:12855544-12869083	92.5248	40.2125	-2.3009	-1.2022	5e-05	0.000804721
F33H12.7	II:2586076-2586911	95.3642	41.4239	-2.30215	-1.20298	5e-05	0.000804721
ZK596.1	IV:10900371-10901383	37.7082	16.13	-2.33777	-1.22514	5e-05	0.000804721
col-159,col-160	V:13198229-13202189	2806.41	1181.45	-2.37539	-1.24816	5e-05	0.000804721
M60.7	X:8258176-8261344	9.05476	3.8087	-2.37739	-1.24938	5e-05	0.000804721
Y73B3A.21	X:32450-42071	3.99972	1.67889	-2.38236	-1.25239	0.00065	0.00696105
T05B11.4	V:7751897-7754209	11.293	4.72769	-2.38869	-1.25622	5e-05	0.000804721
F13E9.15	IV:10889476-10889870	14.1248	5.88566	-2.39987	-1.26295	0.00065	0.00696105
Y73B3A.4	X:96077-122989	20.8083	8.64787	-2.40618	-1.26674	5e-05	0.000804721
F19B10.13	II:3662257-3662986	6.87131	2.80074	-2.45339	-1.29478	0.00035	0.00422119
F23A7.4	X:16212605-16213072	166.501	67.8385	-2.45437	-1.29536	5e-05	0.000804721
F23A7.8	X:16213372-16213599	234.887	95.5201	-2.45903	-1.29809	5e-05	0.000804721
C31B8.4	V:2896636-2898417	3.87438	1.57091	-2.46633	-1.30237	0.00025	0.00318339
C05G5.2	X:14747319-14750390	18.2854	7.34336	-2.49006	-1.31618	5e-05	0.000804721
C32H11.1	IV:12912789-12914969	1.43424	0.570865	-2.5124	-1.32907	0.00425	0.0283073
ugt-64	V:3503123-3506352	28.6424	11.3894	-2.51483	-1.33046	5e-05	0.000804721
pqn-60	V:504038-504616	49.5766	19.2553	-2.5747	-1.3644	5e-05	0.000804721
folt-2	V:2872464-2875600	170.146	65.6131	-2.59317	-1.37471	5e-05	0.000804721
Y57G11C.45	IV:14781513-14784231	13.9747	5.28228	-2.64558	-1.40359	0.00415	0.0279173
Y38F2AL.12	IV:2317796-2318644	5.298	1.97963	-2.67626	-1.42022	0.00145	0.0128127
C36C9.10	X:1681751-1681886	1236.29	457.281	-2.70357	-1.43487	5e-05	0.000804721
F52E4.5	X:3085832-3087345	11.256	4.15955	-2.70606	-1.43619	5e-05	0.000804721
his-61	IV:7485747-7486217	18.2293	6.68613	-2.72644	-1.44702	5e-05	0.000804721
ZK1290.10	II:7549334-7553906	2.2785	0.827541	-2.75334	-1.46118	0.00305	0.0223335
T24B8.5	II:9082681-9083142	840.931	305.037	-2.75682	-1.463	5e-05	0.000804721
F26C11.1	II:9895544-9897339	1.26877	0.460099	-2.7576	-1.46342	0.0052	0.0329
F58G6.9	IV:9651425-9652484	20.5853	7.40806	-2.77877	-1.47445	5e-05	0.000804721
K02E7.10	II:1065565-1066998	2.66093	0.955226	-2.78565	-1.47802	0.00295	0.0218272
Y19D10B.6,irld-16	V:2314002-2321052	2.10522	0.746425	-2.8204	-1.4959	0.0003	0.00369695
his-62	IV:7486534-7487173	10.0563	3.50792	-2.86674	-1.51942	5e-05	0.000804721
M162.9	V:19773400-19774975	2.20475	0.76291	-2.88992	-1.53103	0.0009	0.00889127
CE7X_3.1	X:3622-7154	6.26666	2.16506	-2.89445	-1.53329	5e-05	0.000804721
delm-2	I:4109083-4112489	0.455538	0.156012	-2.91989	-1.54591	0.00875	0.0477939
col-143	V:6835634-6836700	3598.68	1230.48	-2.92461	-1.54825	5e-05	0.000804721
his-59	IV:7488216-7489142	13.5257	4.55787	-2.96755	-1.56927	5e-05	0.000804721
flp-6	V:9471968-9473808	49.841	16.6634	-2.99105	-1.58065	5e-05	0.000804721
T28H10.2	V:12510645-12512201	9.27022	3.05697	-3.03249	-1.6005	5e-05	0.000804721
Y19D2B.2	II:10923715-10924982	3.38472	1.11348	-3.03977	-1.60396	0.0018	0.01505
F53H4.2	X:15852872-15860611	132.012	43.3808	-3.0431	-1.60554	5e-05	0.000804721
Y73B3A.3	X:84038-94919	4.26504	1.40042	-3.04554	-1.6067	5e-05	0.000804721
Y54G2A.10	IV:2798781-2800984	12.0984	3.91253	-3.09222	-1.62865	5e-05	0.000804721
nspc-1	X:8534669-8535106	6.69237	2.15478	-3.10583	-1.63497	0.00235	0.0185625
his-67	I:9988345-9988796	9.17622	2.9067	-3.15692	-1.65852	0.00045	0.00517153
F49F1.1	IV:4117787-4119179	133.548	41.3922	-3.2264	-1.68992	5e-05	0.000804721
lys-4	IV:11621442-11623124	25.2742	7.82722	-3.22901	-1.6911	5e-05	0.000804721
K04F1.9	V:1665251-1665949	23.9591	7.37566	-3.2484	-1.69973	5e-05	0.000804721
C18D11.6	III:11810555-11811048	5.16541	1.58408	-3.26083	-1.70524	0.00785	0.0441566
his-48	IV:11323884-11325222	6.43383	1.93788	-3.32004	-1.7312	0.00895	0.0485862
sdz-6	V:19320623-19321203	18.3765	5.52709	-3.32481	-1.73327	5e-05	0.000804721
col-101	IV:325057-330648	3113.71	934.752	-3.33105	-1.73598	5e-05	0.000804721
dod-22	IV:12965386-12967376	24.191	7.25107	-3.3362	-1.73821	5e-05	0.000804721
ckb-2	III:4367831-4370160	10.7351	3.15208	-3.40572	-1.76796	5e-05	0.000804721
clec-51	IV:8159357-8163795	12.5727	3.66875	-3.42697	-1.77694	0.00015	0.00209896
F08G5.6	IV:12420711-12444174	29.5992	8.5658	-3.45551	-1.7889	0.00055	0.00608354
grsp-4	V:7624951-7626453	166.978	48.1819	-3.46558	-1.79309	5e-05	0.000804721
lips-1	X:12492507-12495862	2.87945	0.813094	-3.54135	-1.8243	0.0017	0.0143925
col-142	V:6831162-6832254	80.3992	22.6231	-3.55385	-1.82939	5e-05	0.000804721
C01G10.17	V:15090756-15091119	17.1781	4.74615	-3.61938	-1.85574	0.0001	0.00148447
D1044.1	III:5544178-5546287	9.60067	2.59772	-3.69581	-1.88589	5e-05	0.000804721
cnc-2	V:1449666-1450189	4.56292	1.18306	-3.85688	-1.94744	0.00735	0.042217
best-21	IV:15302420-15309415	9.56391	2.45309	-3.89872	-1.963	0.00075	0.00775603
C45B11.7	V:11050361-11053113	0.752169	0.187013	-4.02201	-2.00792	0.0008	0.00818929
spp-14	X:7725954-7726388	1081.72	268.114	-4.03455	-2.01241	5e-05	0.000804721
C10C5.5	IV:9381420-9383115	9.27419	2.26432	-4.09579	-2.03415	5e-05	0.000804721
Y57G11C.40	IV:14703199-14704237	1.98084	0.477455	-4.14875	-2.05268	0.00575	0.0353675
clec-218	V:8307969-8310878	4.24545	1.02245	-4.15223	-2.05389	5e-05	0.000804721
Y62H9A.4	X:11880123-11881264	202.18	47.9962	-4.21242	-2.07465	5e-05	0.000804721
clec-3	II:3017471-3019787	1.05066	0.245539	-4.27899	-2.09727	0.0029	0.0215587
C01G10.4	V:15089754-15090021	60.3661	13.7349	-4.39509	-2.13589	5e-05	0.000804721
ZC190.10,ZC190.8	V:8686956-8696507	4.87466	1.08765	-4.48183	-2.16409	0.00745	0.0427047
C42D4.2	IV:7180543-7182993	7.33812	1.54809	-4.74011	-2.24493	5e-05	0.000804721
pme-4	IV:8712412-8715027	1.38559	0.285959	-4.84541	-2.27662	0.00045	0.00517153
Y62H9A.3	X:11879109-11879971	222.533	45.7147	-4.86787	-2.28329	5e-05	0.000804721
C10C5.4	IV:9378602-9380450	39.0031	7.59653	-5.13433	-2.36018	5e-05	0.000804721
nep-14	X:8376080-8377381	1.16473	0.225041	-5.17563	-2.37174	0.0021	0.0169377
nspc-7	X:8541864-8542284	7.45888	1.43252	-5.20682	-2.38041	0.00035	0.00422119
fbxa-72	V:674881-676753	24.9808	4.73654	-5.27406	-2.39891	5e-05	0.000804721
C01G10.5	V:15089101-15089499	16.9082	3.18403	-5.31031	-2.4088	0.0025	0.0193688
Y41C4A.11	III:11719899-11723602	27.5958	5.10694	-5.40359	-2.43392	5e-05	0.000804721
dod-24	IV:12940141-12941368	472.904	85.8506	-5.50845	-2.46165	5e-05	0.000804721
lips-15	II:12605967-12607027	36.4882	6.50422	-5.60993	-2.48798	5e-05	0.000804721
W03F11.1	I:2160034-2222313	415.93	73.7645	-5.63862	-2.49534	5e-05	0.000804721
F22E5.1	II:2673750-2677588	4.73888	0.816603	-5.80316	-2.53684	5e-05	0.000804721
C23H4.4	X:12229950-12233091	0.898637	0.154455	-5.81812	-2.54055	0.004	0.0272451
C03G6.5	V:7365242-7366224	11.8063	1.95817	-6.02925	-2.59197	5e-05	0.000804721
ilys-5	X:6516306-6536841	667.213	110.565	-6.03458	-2.59325	5e-05	0.000804721
R11D1.3	V:12711336-12712106	2.90731	0.457805	-6.35054	-2.66688	0.00205	0.0166292
ugt-4	V:12793019-12795306	6.81531	1.0256	-6.64519	-2.73231	5e-05	0.000804721
clec-97	I:11152713-11155369	11.5039	1.72887	-6.654	-2.73422	5e-05	0.000804721
col-95	III:11657730-11718725	1403.76	210.694	-6.66255	-2.73607	5e-05	0.000804721
T20D4.7	V:3408869-3409519	6.83175	0.99258	-6.88282	-2.783	0.0002	0.00265173
Y52E8A.4	II:4309836-4312215	0.931666	0.130607	-7.13335	-2.83458	0.0032	0.0231681
C10C5.3	IV:9374764-9376492	21.5265	2.9672	-7.25482	-2.85894	5e-05	0.000804721
C18H7.11	IV:596890-598769	7.21107	0.917207	-7.86199	-2.97489	5e-05	0.000804721
Y19D10B.4	V:2304356-2309159	1.21128	0.134199	-9.026	-3.17408	5e-05	0.000804721
C32H11.4	IV:12921287-12923292	60.0476	6.47845	-9.26882	-3.21239	5e-05	0.000804721
col-176	X:10077612-10078738	14.9985	1.60765	-9.32946	-3.22179	5e-05	0.000804721
T22B7.7	X:5651869-5653925	5.40587	0.529197	-10.2152	-3.35265	5e-05	0.000804721
Y82E9BL.9	III:1333920-1335467	3.05032	0.285561	-10.6819	-3.41709	0.00425	0.0283073
acd-1	I:4103712-4108045	1.63833	0.128302	-12.7693	-3.67462	0.0001	0.00148447
nspc-4,nspc-6	X:8537948-8541509	50.555	3.53711	-14.2927	-3.83721	5e-05	0.000804721
C36C5.5	V:3157094-3157870	75.2189	4.49506	-16.7337	-4.06468	5e-05	0.000804721
col-96	III:11657730-11718725	508.467	26.6242	-19.0979	-4.25535	5e-05	0.000804721
F35F10.5,T28A11.2,str-64	V:3280373-3287460	27.0405	1.26484	-21.3786	-4.41809	5e-05	0.000804721
C36C5.12	V:3158428-3159420	25.5038	0.993106	-25.6808	-4.68262	5e-05	0.000804721
clec-190	IV:15124932-15126121	212.427	3.87921	-54.7604	-5.77507	5e-05	0.000804721
K03D3.2	IV:16308224-16328641	58.6819	1.03351	-56.7792	-5.8273	0.0029	0.0215587
dod-21	IV:12936737-12937948	55.7531	0.893148	-62.4231	-5.96401	5e-05	0.000804721
Y49G5A.1	V:5286342-5287360	862.824	12.9847	-66.4493	-6.05418	5e-05	0.000804721
C32H11.9	IV:12935050-12936271	25.3017	0.271405	-93.2249	-6.54264	5e-05	0.000804721
M199.9	IV:15127490-15127791	628.491	5.28397	-118.943	-6.89413	5e-05	0.000804721
F58E2.2	IV:3470041-3470711	56.6356	0.351432	-161.157	-7.33232	0.0056	0.0348234
F59C6.18	I:10516030-10516432	360.978	0.968839	-372.588	-8.54144	5e-05	0.000804721
