# Supplementary material for: Transcriptomic Profiling of DAF-7/TGFβ Pathway Mutants in C. elegans
Source: Genes (Basel). 2020 Mar 9;11(3):288. doi: 10.3390/genes11030288 (PMC7140792; doi:10.3390/genes11030288)
Supplement: Supplementary file 1 [file genes-11-00288-s001.zip › supplemental figures 4/Table S5.xlsx]

## Sheet: 2 fold sig
Differentially expressed genes between N2 and daf-1(m40);daf-3(mgDf90)
gene	locus	daf1_3 FPKM	N2 FPKM	N2 vs. daf1_3 fold change	log2(fold_change)	p_value	q_value
cutl-13	I:477581-481954	0.569583	3.30952	5.81043	2.53864	5e-05	0.00111772
lpr-1	I:557430-561563	1.25568	3.69494	2.94258	1.55708	0.0017	0.0213634
Y65B4BR.1	I:562735-565181	12.6449	41.7707	3.30336	1.72394	5e-05	0.00111772
T06A4.3	I:763624-770720	1.45146	3.04694	2.09922	1.06985	0.00345	0.036711
T06A4.1	I:770891-776368	0.3611	1.40057	3.87862	1.95555	0.0002	0.00379779
ZC123.1	I:837995-846763	1.54587	12.6153	8.16065	3.02868	5e-05	0.00111772
W03D8.11	I:2818765-2820815	0.393799	1.94613	4.94194	2.30508	0.00245	0.0284722
acd-1	I:4103712-4108045	1.60898	0.181601	-8.85997	-3.1473	0.0003	0.00528769
lin-44	I:4126055-4129307	1.16135	2.83738	2.44317	1.28876	0.00475	0.0464459
nab-1	I:4229509-4236039	14.1978	47.2019	3.32459	1.73317	5e-05	0.00111772
ugt-26	I:4721177-4723960	3.2111	1.25877	-2.55098	-1.35106	0.00015	0.00299303
F21F3.3	I:4901973-4903173	0.155435	2.01038	12.9339	3.69308	0.0018	0.0223747
bro-1	I:5186854-5189378	2.28043	7.93529	3.47973	1.79898	0.00025	0.00457656
aman-3	I:5324510-5330212	2.97513	1.40063	-2.12414	-1.08688	0.00065	0.00995122
ptr-10	I:5662142-5668837	0.529482	1.51739	2.8658	1.51893	0.0006	0.00935238
che-14	I:5746724-5754278	0.443677	1.15837	2.61084	1.38451	0.00175	0.0219316
T09B4.5	I:6150779-6157453	174.052	358.659	2.06064	1.0431	5e-05	0.00111772
K04F10.2	I:6360843-6364060	0.598561	1.52247	2.54355	1.34684	0.0037	0.038771
cuti-1	I:6404586-6405706	6.03111	14.3359	2.37699	1.24914	0.0004	0.0066819
D2092.8	I:6620664-6621282	0.418591	4.72922	11.2979	3.49799	0.00185	0.0228311
dpy-14	I:6843594-6845136	97.9079	368.065	3.7593	1.91046	5e-05	0.00111772
mks-6	I:7161015-7166518	0.390005	0.916297	2.34945	1.23232	0.00315	0.0343427
ces-1	I:8633924-8636044	1.70476	4.21173	2.47057	1.30484	0.00475	0.0464459
nhr-62	I:9836600-9844810	5.0649	11.5842	2.28715	1.19355	5e-05	0.00111772
fog-3	I:10016777-10018115	0.446495	3.28907	7.36642	2.88096	0.0001	0.00210859
lin-11	I:10248287-10255329	3.17606	6.35856	2.00203	1.00146	0.00135	0.0177946
set-18	I:10590719-10593962	5.0119	10.2589	2.04691	1.03345	0.00025	0.00457656
C35E7.4	I:10831900-10834812	2.30553	7.92883	3.43905	1.78201	5e-05	0.00111772
C35E7.11,C35E7.2	I:10841106-10845972	2.61213	6.40143	2.45066	1.29317	0.0009	0.0128888
bath-25	I:10876208-10879572	4.7224	1.05863	-4.46086	-2.15732	0.0004	0.0066819
F36D1.5,F46A8.11	I:11248269-11266474	1.73377	4.35966	2.51455	1.33031	0.00445	0.0441404
F32B4.8	I:11501617-11507129	0.172576	0.687111	3.9815	1.99331	0.0007	0.0105176
rga-2	I:11979439-11985655	4.88248	15.7482	3.22545	1.68951	5e-05	0.00111772
T09E11.11	I:12343587-12345702	4.23572	1.62948	-2.59943	-1.37819	0.0008	0.0117379
bath-34,bath-35	I:12749804-12759581	5.53433	1.83075	-3.02299	-1.59597	0.00055	0.0087415
gale-1	I:12975183-12978781	129.804	46.8579	-2.77016	-1.46996	5e-05	0.00111772
F22G12.1	I:13139131-13141894	0.545788	7.72275	14.1497	3.8227	5e-05	0.00111772
C01A2.2	I:13397267-13398528	5.80059	12.2933	2.11932	1.0836	0.0016	0.0203674
W04A8.2	I:13840147-13841846	3.73139	0.721117	-5.17446	-2.37141	0.0001	0.00210859
Y71A12B.14	I:13969843-13970877	4.04088	0.593209	-6.8119	-2.76806	0.0002	0.00379779
fbxb-101	I:14088093-14089858	2.01742	5.93694	2.94284	1.55721	0.00035	0.00600724
ces-2	I:14961500-14965355	17.7594	42.5308	2.39483	1.25992	5e-05	0.00111772
ptr-11	I:160171-166819	1.73576	3.69324	2.12774	1.08932	0.00075	0.0112076
Y48G1BM.6	I:231573-238252	1.18017	0.484201	-2.43736	-1.28531	0.00275	0.0310402
Y50C1A.2	I:412910-418673	0.305064	1.16236	3.81022	1.92987	0.0034	0.0363195
grl-16	I:572176-575119	3.41544	20.0019	5.85632	2.54999	5e-05	0.00111772
Y18H1A.9	I:745752-757010	0.696772	2.06261	2.96024	1.56571	0.0004	0.0066819
grh-1	I:1258229-1272934	2.55573	11.9767	4.68621	2.22843	5e-05	0.00111772
Y20F4.4	I:2034323-2043811	21.525	7.8974	-2.72558	-1.44656	5e-05	0.00111772
Y23H5B.8	I:2546896-2548327	3.83367	11.9972	3.12943	1.6459	0.0002	0.00379779
Y71F9B.9	I:2759022-2761040	2.76886	6.78492	2.45044	1.29304	0.0002	0.00379779
W01B11.6	I:3287381-3296010	38.0765	13.3613	-2.84976	-1.51085	5e-05	0.00111772
Y47G6A.17	I:3487811-3499706	0.30868	1.22799	3.9782	1.99212	5e-05	0.00111772
C50F2.7,magu-3	I:3900328-3905215	2.2976	8.7582	3.81189	1.93051	5e-05	0.00111772
R12E2.7	I:4153956-4154550	1.60075	6.18747	3.86536	1.9506	0.00155	0.0198782
dyf-1	I:4989554-4994661	0.933989	2.25324	2.41249	1.27053	0.0012	0.0162538
C46H11.7	I:5042194-5043453	0.206969	1.46912	7.09826	2.82746	0.0042	0.0425823
phat-1	I:5044200-5045720	0.413151	3.12695	7.56854	2.92002	0.0002	0.00379779
phat-2	I:5046395-5048018	0.995854	4.72633	4.74601	2.24672	0.0001	0.00210859
fhod-1	I:5058247-5069908	5.96517	13.4806	2.25989	1.17625	5e-05	0.00111772
osr-1	I:5200257-5203429	0.677747	2.96592	4.37615	2.12966	5e-05	0.00111772
F27C1.18	I:5452315-5453809	7.05936	1.60597	-4.3957	-2.13609	5e-05	0.00111772
noah-1	I:5874421-5878961	28.5104	82.9027	2.90781	1.53993	5e-05	0.00111772
smz-2	I:6872596-6873755	1.57168	0.473332	-3.32046	-1.73138	0.00455	0.044809
K10D3.6	I:7116096-7116706	17.2736	4.63536	-3.72649	-1.89781	5e-05	0.00111772
sol-1	I:7389045-7395926	0.52805	1.37756	2.60877	1.38337	0.0029	0.0322566
del-3	I:7670325-7672713	0.402252	1.66624	4.14228	2.05042	0.00055	0.0087415
D2005.1,D2005.6	I:7779418-7793624	1.39517	5.89392	4.22452	2.07878	0.0002	0.00379779
ceh-8	I:8245721-8250896	1.31034	3.67239	2.80262	1.48677	0.0014	0.0183481
F10D11.6	I:8445350-8451027	3.55051	13.0711	3.68147	1.88029	5e-05	0.00111772
ceh-6	I:8498113-8502412	1.47037	3.90726	2.65733	1.40998	0.00025	0.00457656
pqn-26	I:8771433-8777511	0.72582	4.50333	6.20447	2.63331	5e-05	0.00111772
irx-1	I:9536487-9541018	12.4997	26.0126	2.08106	1.05731	5e-05	0.00111772
rig-5	I:9565384-9574377	2.01291	5.15671	2.56182	1.35717	0.00165	0.0209071
K07A1.6	I:9591979-9593102	17.3746	5.08153	-3.41917	-1.77365	5e-05	0.00111772
C04F12.8,rnh-1.3	I:9697316-9710767	33.0027	469.468	14.2251	3.83037	5e-05	0.00111772
F59C6.18	I:10516030-10516432	349.08	0.583836	-597.908	-9.22378	0.00115	0.0157786
hsp-12.1	I:10581587-10582611	6.66547	15.0258	2.25427	1.17266	0.0025	0.0289553
B0205.4	I:10741368-10744443	0.3344	1.46614	4.38439	2.13238	0.0002	0.00379779
F49D11.6	I:10906811-10912203	0.673828	4.41825	6.55694	2.71302	5e-05	0.00111772
col-65	I:11489157-11490560	1.58455	14.389	9.08081	3.18283	5e-05	0.00111772
R05D7.3	I:12168188-12177785	1.18711	2.78942	2.34976	1.23251	0.00425	0.0428994
C17H1.7	I:13136466-13138521	1.89398	9.79151	5.16981	2.37011	5e-05	0.00111772
W04A8.4	I:13841894-13844278	57.318	130.218	2.27185	1.18387	5e-05	0.00111772
eya-1	I:14220738-14231360	9.32823	19.0462	2.04178	1.02983	5e-05	0.00111772
bbs-1	I:14371141-14376018	0.230779	0.911647	3.9503	1.98196	0.00265	0.0301342
eva-1	I:14829666-14834844	3.07726	11.9833	3.89415	1.96131	5e-05	0.00111772
F48A11.2,chs-2	II:192530-211924	0.967345	2.64443	2.7337	1.45086	0.0003	0.00528769
K01A2.3,K01A2.4	II:307468-315815	1.84224	4.97752	2.70188	1.43397	0.0003	0.00528769
mab-9	II:516013-521622	0.249101	0.889187	3.56958	1.83575	0.0047	0.0460882
T27A1.3,mlt-10	II:530774-552026	9.65584	21.6406	2.24119	1.16427	5e-05	0.00111772
lips-7	II:553094-554786	0.197798	1.79401	9.06991	3.18109	0.00155	0.0198782
math-34	II:1025944-1033664	1.62301	3.93661	2.4255	1.27828	0.00015	0.00299303
K02E7.5	II:1062863-1063208	3.29497	10.5592	3.20464	1.68017	0.002	0.0241405
math-44	II:1930990-1990667	11.3635	2.56103	-4.43708	-2.14962	0.0012	0.0162538
btb-4	II:2032568-2033226	11.6094	1.61979	-7.16723	-2.84141	5e-05	0.00111772
C40A11.2	II:2145996-2148775	5.73516	12.2861	2.14224	1.09912	0.0043	0.0432454
F42G2.7,fbxc-20	II:2418237-2421066	1.17011	3.47207	2.9673	1.56915	0.0006	0.00935238
F22E5.1	II:2673750-2677588	4.61333	1.41649	-3.25687	-1.70348	0.0001	0.00210859
Y110A2AL.4	II:2839303-2840386	16.1714	51.4857	3.18375	1.67073	5e-05	0.00111772
F19B10.13	II:3662257-3662986	6.63456	2.72518	-2.43454	-1.28365	0.00195	0.0236407
T24E12.5	II:3753592-3757400	1.94712	0.257546	-7.56028	-2.91844	5e-05	0.00111772
rhgf-2	II:4100778-4134867	6.13234	18.4453	3.00787	1.58874	5e-05	0.00111772
F56D3.1	II:4142815-4149679	3.12005	15.0353	4.81893	2.26872	5e-05	0.00111772
R03H10.2	II:4155771-4167367	8.69695	25.9045	2.97857	1.57462	5e-05	0.00111772
cyp-23A1	II:4512210-4516133	0.356998	1.15961	3.24823	1.69965	0.00235	0.027496
lgc-27	II:4647513-4655934	2.10133	9.08104	4.32157	2.11155	0.00185	0.0228311
T25E4.1	II:5578319-5579965	0.15678	7.09538	45.2569	5.50007	0.0012	0.0162538
lys-8	II:5586164-5593425	282.646	92.0586	-3.07028	-1.61837	5e-05	0.00111772
col-74	II:5828682-5836237	5.96131	58.0331	9.73496	3.28318	0.0009	0.0128887
ins-2	II:5988525-5989394	10.6879	21.6931	2.02969	1.02126	0.00105	0.014685
ZK84.1	II:6020652-6025006	3.49457	8.59354	2.45911	1.29814	0.0002	0.00379779
zig-10	II:6398705-6400940	2.17535	5.64701	2.59591	1.37624	0.0008	0.0117379
cutl-16	II:6441121-6443921	5.78093	17.4092	3.01149	1.59048	5e-05	0.00111772
dpy-2	II:6714284-6733783	8.62642	31.7236	3.67749	1.87872	5e-05	0.00111772
F41G3.2,F41G3.3	II:6756475-6760459	0.349506	2.56857	7.34914	2.87758	5e-05	0.00111772
T13C2.3	II:6789247-6791783	3.24875	8.31962	2.56087	1.35663	5e-05	0.00111772
T02G5.15	II:7082072-7088240	14.2374	36.0948	2.53521	1.34211	5e-05	0.00111772
F43E2.9,insc-1	II:7358762-7364107	2.56545	6.0933	2.37514	1.24802	0.0032	0.0346953
wrt-1	II:7531154-7533247	1.99639	11.8746	5.94804	2.57242	5e-05	0.00111772
rol-8	II:7544105-7545332	1.09163	5.68456	5.20741	2.38056	5e-05	0.00111772
F35D2.3	II:7570171-7572440	6.73847	16.4107	2.43537	1.28415	5e-05	0.00111772
cki-1	II:7811239-7812103	8.72137	22.1863	2.5439	1.34704	5e-05	0.00111772
qua-1	II:8198802-8204005	0.810271	3.11375	3.84285	1.94218	5e-05	0.00111772
col-76	II:8204334-8209444	17.1922	37.1129	2.15871	1.11016	5e-05	0.00111772
F49E12.12	II:8381495-8383934	0.244263	1.19123	4.87683	2.28594	0.0038	0.0396376
W01C9.2	II:8536359-8538570	0.371023	1.09977	2.96416	1.56762	0.00315	0.0343427
C34C6.3	II:8688170-8694182	0.223212	1.09291	4.89629	2.29168	0.00065	0.00995122
atf-2	II:8751985-8753939	10.3369	43.997	4.25631	2.0896	5e-05	0.00111772
F07H5.13	II:8790557-8791376	25.3579	50.821	2.00415	1.00299	5e-05	0.00111772
T26C5.2	II:9233222-9236197	1.16934	6.58767	5.63367	2.49407	5e-05	0.00111772
ZK1320.13	II:9680797-9683058	35.5927	13.7654	-2.58566	-1.37054	0.0008	0.0117379
ZK938.1	II:9829417-9830754	1.77807	0.493873	-3.60026	-1.8481	0.00435	0.0435253
phg-1	II:10137655-10139217	1.35122	5.90616	4.37098	2.12796	5e-05	0.00111772
F27E5.1	II:10139589-10144192	40.4209	19.8932	-2.0319	-1.02283	5e-05	0.00111772
F33H1.6	II:10155412-10156220	4.2337	0.810643	-5.22264	-2.38478	0.0042	0.0425823
ZK970.7	II:10310399-10316219	5.10466	0.651011	-7.84113	-2.97106	5e-05	0.00111772
M02G9.2	II:10321460-10324850	0.541601	1.97311	3.64311	1.86517	0.00095	0.0134924
M02G9.1	II:10326079-10335807	0.466954	4.25312	9.10822	3.18717	5e-05	0.00111772
F59B10.3	II:10510541-10512991	0.958187	3.92334	4.09455	2.0337	0.0003	0.00528769
cutl-9	II:10622280-10626434	1.98529	6.70916	3.37944	1.75678	5e-05	0.00111772
M28.10	II:10647321-10648676	253.946	91.1034	-2.78745	-1.47894	5e-05	0.00111772
col-80	II:10695053-10714304	2785.1	826.243	-3.3708	-1.75309	5e-05	0.00111772
mks-5	II:10720230-10729331	0.459448	1.46499	3.18859	1.67291	0.0001	0.00210859
T06D8.3	II:11222297-11226565	3.04962	12.8125	4.20134	2.07085	5e-05	0.00111772
C05D12.3	II:11424829-11430599	28.2953	9.13977	-3.09584	-1.63033	5e-05	0.00111772
F54D5.4	II:11569498-11571002	240.51	26.4222	-9.10257	-3.18627	5e-05	0.00111772
F13D12.6	II:11724196-11748611	220.856	71.0803	-3.10713	-1.63559	0.00265	0.0301342
lips-15	II:12605967-12607027	35.6953	12.3173	-2.89798	-1.53505	5e-05	0.00111772
nspe-7	II:12627186-12627562	10.6359	26.322	2.47483	1.30733	0.0012	0.0162538
clec-63	II:12895556-12897565	1693.89	523.069	-3.23837	-1.69527	5e-05	0.00111772
clec-65	II:12901293-12903335	156.501	23.209	-6.74312	-2.75342	5e-05	0.00111772
clec-66	II:12904399-12914598	19.9653	4.82689	-4.13627	-2.04833	5e-05	0.00111772
ptr-18	II:12965567-12978156	1.74194	7.42013	4.25969	2.09075	5e-05	0.00111772
mltn-3	II:13916354-13919677	0.357256	1.46873	4.11114	2.03954	0.00015	0.00299303
F01D5.6	II:14006375-14008576	1.21226	5.79915	4.78375	2.25814	5e-05	0.00111772
ace-3,hot-7	II:14205623-14213102	0.70825	4.66545	6.58729	2.71969	5e-05	0.00111772
Y54G11A.14	II:14318157-14321039	2.52583	6.88753	2.72684	1.44723	0.0021	0.0250832
mltn-9	II:14616128-14622589	2.58222	5.26025	2.0371	1.02652	0.00045	0.0073914
tag-297	II:14627629-14630122	2.01226	7.85833	3.90523	1.96541	5e-05	0.00111772
C38C6.3	II:14633183-14636837	0.376639	2.9134	7.73526	2.95145	0.00275	0.0310402
hhat-1	II:14675262-14684296	1.30427	6.35427	4.8719	2.28448	0.00015	0.00299303
C09F9.2	II:14705403-14733531	8.04845	21.9119	2.7225	1.44493	5e-05	0.00111772
Y53F4B.20	II:15084475-15089626	0.437243	1.7969	4.10961	2.03901	0.00025	0.00457656
Y53F4B.25	II:15136205-15145273	0.389742	3.32807	8.53916	3.09409	5e-05	0.00111772
Y53F4B.27	II:15145947-15151917	0.203167	2.14077	10.537	3.3974	5e-05	0.00111772
abu-11	II:192530-211924	0.938714	6.31126	6.7233	2.74917	0.0029	0.0322566
mps-2	II:307468-315815	19.4379	40.9476	2.10659	1.0749	0.00055	0.0087415
mlt-8	II:569268-572110	15.9726	51.5186	3.22544	1.68949	5e-05	0.00111772
T23F4.3	II:1169543-1172109	0.122192	1.5816	12.9436	3.69416	0.0037	0.038771
lin-42	II:1233243-1252378	9.39525	26.7654	2.84882	1.51037	5e-05	0.00111772
Y51H7C.13	II:1463265-1467367	3.49621	1.38967	-2.51586	-1.33105	0.0017	0.0213634
C08F1.11,math-4	II:1778771-1784646	7.37692	14.7621	2.00112	1.0008	0.0007	0.0105176
linc-16	II:1820241-1820969	12.2839	27.0051	2.19841	1.13646	0.00035	0.00600724
F52C6.12,F52C6.13	II:1929148-1930747	7.55148	1.95977	-3.85325	-1.94608	0.0018	0.0223747
bath-19	II:2035694-2039736	10.1906	0.565082	-18.0338	-4.17263	5e-05	0.00111772
btb-3	II:2043022-2044059	1.73783	0.501617	-3.46446	-1.79263	0.00415	0.0422311
bath-24	II:2044623-2045585	9.70692	0.365892	-26.5295	-4.72952	5e-05	0.00111772
bath-14	II:2048060-2049175	4.13479	0.578472	-7.14778	-2.83749	5e-05	0.00111772
F07E5.9	II:2076155-2080526	0.121675	0.934829	7.683	2.94166	0.00025	0.00457656
-	II:2094525-2095185	2.0034	6.69488	3.34176	1.74061	0.00065	0.00995122
C40A11.10	II:2136531-2142957	16.1391	42.9357	2.66035	1.41162	0.001	0.0141005
F33H12.7	II:2586076-2586911	91.9136	16.206	-5.67158	-2.50375	5e-05	0.00111772
-	II:2609068-2610108	2.9515	0.972003	-3.03651	-1.60241	0.00475	0.0464459
C17F4.7	II:3245086-3246015	2626.09	1117.5	-2.34997	-1.23265	5e-05	0.00111772
Y46D2A.2	II:3304052-3337811	23.3828	6.2483	-3.74227	-1.90391	0.0001	0.00210859
linc-11	II:3373168-3374185	10.7817	33.345	3.09274	1.62889	5e-05	0.00111772
C16C8.2	II:3429405-3436512	0.556307	4.28462	7.7019	2.94521	5e-05	0.00111772
fbxb-104	II:3475643-3477188	5.00613	12.201	2.43721	1.28523	5e-05	0.00111772
ast-1	II:4100778-4134867	4.49758	11.9596	2.65912	1.41095	0.0041	0.0418773
C01F1.5	II:4279788-4281828	0.366722	1.59849	4.35886	2.12395	0.0035	0.0372142
nep-12	II:4774381-4784543	0.73332	2.24398	3.06003	1.61355	0.00315	0.0343427
lact-5	II:4818453-4821564	5.11786	10.4736	2.04648	1.03315	0.00025	0.00457656
col-20	II:4851899-4870791	3015.51	1146.7	-2.62973	-1.39492	5e-05	0.00111772
col-73	II:4872097-4873127	2.49157	0.485858	-5.12819	-2.35845	0.00115	0.0157786
C04G6.6	II:5097989-5100242	18.7752	0.818731	-22.9321	-4.51929	5e-05	0.00111772
C29H12.6	II:6114419-6118263	2.45451	6.77068	2.75847	1.46387	5e-05	0.00111772
fkh-8	II:6189579-6191402	1.47703	3.24875	2.19952	1.13719	0.00445	0.0441404
C32D5.12	II:6356415-6359005	3.01251	6.22452	2.06622	1.047	0.0025	0.0289553
F18C5.5	II:6565359-6566705	1.15266	9.16026	7.94706	2.99042	5e-05	0.00111772
agr-1	II:6760682-6775176	1.14502	3.68169	3.21539	1.68499	5e-05	0.00111772
dyf-13	II:7168816-7171355	0.087454	0.633856	7.24788	2.85756	0.00125	0.0168151
E04F6.15	II:7208800-7210272	7.14572	1.37037	-5.21445	-2.38251	5e-05	0.00111772
E04F6.9	II:7211628-7212159	183.669	75.872	-2.42077	-1.27547	5e-05	0.00111772
linc-107	II:7280186-7287813	2.5375	1.0856	-2.33742	-1.22492	5e-05	0.00111772
wrt-10	II:7533299-7534514	21.6442	56.4635	2.60871	1.38334	5e-05	0.00111772
ZK1290.10	II:7549334-7553906	2.20355	0.226913	-9.71099	-3.27961	0.0006	0.00935238
mks-3	II:7577722-7583557	0.241795	0.783716	3.24124	1.69655	0.00375	0.0392352
cex-2	II:7832845-7835492	14.3198	7.10524	-2.01539	-1.01105	0.00185	0.0228311
tub-1	II:8154095-8156937	0.574098	1.6316	2.84202	1.50692	0.0009	0.0128888
T05C12.4	II:8177577-8180381	0.129011	0.722307	5.5988	2.48512	0.0023	0.0270723
col-77	II:8358227-8359378	4.5863	10.2078	2.22572	1.15427	0.0011	0.0152448
dod-23	II:8384019-8399209	491.878	60.3436	-8.15129	-3.02703	5e-05	0.00111772
cut-3	II:8442341-8446831	3.73282	34.9268	9.35668	3.226	0.00415	0.0422311
K08F8.7	II:8754069-8755229	0.376472	1.89267	5.02739	2.32981	0.00405	0.0415518
C18E9.7	II:8978579-8982794	1.01283	3.95132	3.90127	1.96394	0.00265	0.0301342
dep-1	II:9005798-9019767	6.58432	13.7328	2.08568	1.06052	5e-05	0.00111772
T24B8.5	II:9082681-9083142	813.99	7.85387	-103.642	-6.69546	5e-05	0.00111772
abu-14	II:9213653-9227233	5.54573	49.9868	9.01357	3.1721	0.00155	0.0198782
aqp-2	II:9258912-9261994	151.476	462.482	3.05317	1.61031	5e-05	0.00111772
ZK1320.3	II:9627087-9660442	232.549	57.0996	-4.07269	-2.02598	0.0009	0.0128888
cyp-13A10	II:9660838-9662946	0.341477	1.13546	3.32514	1.73342	0.00285	0.031907
cutl-2	II:9721763-9724526	2.42804	6.78929	2.7962	1.48347	5e-05	0.00111772
cyp-13A5	II:9798275-9800363	5.86274	2.53897	-2.3091	-1.20733	0.0004	0.0066819
tts-2	II:10201124-10220025	20.5625	166.686	8.10631	3.01905	5e-05	0.00111772
clec-60	II:10479919-10481876	0.633731	21.9068	34.568	5.11137	5e-05	0.00111772
clec-61	II:10488727-10490514	0.167285	3.24418	19.3931	4.27748	5e-05	0.00111772
nphp-1	II:10648917-10652256	0.706361	3.03449	4.29595	2.10298	5e-05	0.00111772
col-81	II:11012394-11013779	228.019	19.4701	-11.7112	-3.54983	5e-05	0.00111772
lgc-20	II:11340133-11343561	0.336363	1.54598	4.59617	2.20043	0.00035	0.00600724
shn-1	II:11384584-11391381	6.65261	15.4912	2.32859	1.21946	5e-05	0.00111772
ttr-18	II:11485509-11486774	151.431	68.501	-2.21064	-1.14446	5e-05	0.00111772
F54D5.15	II:11558714-11564205	1.52185	3.46398	2.27616	1.18661	0.0008	0.0117379
F44E5.4	II:11757105-11759311	0.376583	3.12146	8.2889	3.05118	5e-05	0.00111772
Y17G7B.8	II:12009076-12027821	25.4466	6.32072	-4.0259	-2.00931	0.0009	0.0128888
clec-4	II:12578417-12581068	9.47936	0.457057	-20.74	-4.37435	5e-05	0.00111772
Y38E10A.17	II:12632585-12634787	1.09718	0.352215	-3.11509	-1.63927	0.0036	0.0378965
Y46G5A.43,Y46G5A.6	II:12742009-12746900	1.9727	0.923144	-2.13694	-1.09555	0.00285	0.031907
clec-62	II:12893063-12895176	49.2796	17.9522	-2.74505	-1.45683	5e-05	0.00111772
Y38F1A.6	II:12994357-12996571	104.45	40.6985	-2.56643	-1.35976	5e-05	0.00111772
F01D5.1	II:13996953-13998033	70.5627	1.93543	-36.4584	-5.18818	5e-05	0.00111772
F01D5.2	II:13998496-13998956	12.7152	3.8654	-3.28949	-1.71787	0.0002	0.00379779
F01D5.5	II:14001685-14002300	58.1345	4.25632	-13.6584	-3.77171	5e-05	0.00111772
F01D5.10	II:14017835-14025519	0.24581	1.16158	4.72552	2.24047	0.0017	0.0213634
plx-2	II:14417887-14424891	1.57976	5.27498	3.3391	1.73946	5e-05	0.00111772
ZC101.1	II:14675262-14684296	1.42218	3.72916	2.62214	1.39075	0.0007	0.0105176
R03C1.1	II:14902492-14910401	0.617219	5.73894	9.29806	3.21693	0.0005	0.00804918
col-88	III:41060-42018	1.45854	0.142419	-10.2412	-3.35632	0.00325	0.0351266
-	III:483867-485925	1.23068	4.03843	3.28146	1.71434	0.0002	0.00379779
Y119D3B.21	III:1214951-1215287	1148.19	501.049	-2.29157	-1.19634	5e-05	0.00111772
fbxa-33	III:1279626-1281725	2.2937	0.687319	-3.33717	-1.73863	0.0016	0.0203674
cpt-3	III:2082818-2088272	0.194521	0.891287	4.58196	2.19597	0.00255	0.0293367
C39B5.5	III:2208269-2211296	5.03037	0.814691	-6.17457	-2.62634	0.0002	0.00379779
C39B5.14	III:2211419-2217095	0.50213	3.00435	5.98321	2.58092	0.0001	0.00210859
H19M22.3	III:2636322-2642848	1.21101	3.42089	2.82482	1.49816	5e-05	0.00111772
H34I24.2	III:2842043-2845197	189.731	81.044	-2.34109	-1.22718	5e-05	0.00111772
C34C12.6	III:3482590-3488286	3.7016	7.73056	2.08844	1.06242	0.0023	0.0270723
cyp-25A1	III:3832599-3834589	2.95189	6.57955	2.22893	1.15635	0.00035	0.00600724
ckb-2	III:4367831-4370160	10.4327	4.23576	-2.46301	-1.30043	0.0002	0.00379779
B0284.2	III:4381738-4384141	0.158004	0.845315	5.34996	2.41953	0.00305	0.0335989
dpy-17	III:5107329-5108589	80.7281	306.452	3.7961	1.92452	5e-05	0.00111772
F52C9.5	III:5302217-5306324	0.139757	0.778827	5.57272	2.47839	0.00225	0.0265976
R02F2.2	III:5487641-5498952	1.87998	4.20618	2.23735	1.16179	0.0005	0.00804918
dex-1	III:5526070-5535481	5.8508	17.8133	3.04459	1.60625	5e-05	0.00111772
C05D10.2	III:6067849-6072076	1.5227	3.58065	2.35151	1.23358	0.0008	0.0117379
C56G2.4	III:6331731-6335829	1.2027	3.08583	2.56575	1.35939	0.00055	0.0087415
-	III:6566836-6575451	1.14484	0.443946	-2.57878	-1.36669	5e-05	0.00111772
C18H2.1	III:7662427-7673088	0.565158	0.18271	-3.0932	-1.6291	0.0012	0.0162538
pros-1	III:8067288-8071422	2.81499	9.57785	3.40245	1.76657	5e-05	0.00111772
D2007.1	III:8155457-8155942	52.976	10.9984	-4.8167	-2.26805	5e-05	0.00111772
tpk-1	III:8912143-8913437	6.2481	2.43826	-2.56252	-1.35756	0.0016	0.0203674
ZK512.1	III:9114947-9117270	8.99837	20.4237	2.26971	1.18251	0.0003	0.00528769
K01B6.3	III:9300218-9303923	0.554438	1.46691	2.64576	1.40368	0.00425	0.0428994
T16H12.2	III:10086302-10087060	4.34949	1.21235	-3.58765	-1.84303	0.00255	0.0293367
ttr-15	III:10337839-10339435	804.235	360.3	-2.23213	-1.15842	5e-05	0.00111772
F43D9.1	III:10485370-10505257	5.2618	24.0287	4.56663	2.19113	5e-05	0.00111772
ptr-19	III:10781847-10791213	0.290447	1.78931	6.16054	2.62306	5e-05	0.00111772
cut-6	III:10911459-10916665	0.66098	3.77928	5.71769	2.51543	5e-05	0.00111772
Y48A6B.9	III:11033171-11036080	3.27063	0.492957	-6.63472	-2.73003	0.0016	0.0203674
Y66D12A.14	III:11534673-11546709	0.192965	0.432737	2.24257	1.16515	0.0039	0.0403744
col-95	III:11657730-11718725	1353.99	614.033	-2.20508	-1.14083	5e-05	0.00111772
Y41C4A.11	III:11719899-11723602	27.2464	2.82719	-9.63727	-3.26863	5e-05	0.00111772
C18D11.6	III:11810555-11811048	4.97836	1.06926	-4.65589	-2.21906	0.0041	0.0418773
myo-6	III:13409920-13423537	1.74065	4.09382	2.35189	1.23382	0.0014	0.0183481
ver-2	III:146982-150176	1.06877	0.38226	-2.79592	-1.48333	0.00515	0.0494084
F40G9.20	III:178106-185261	8.63857	20.0783	2.32426	1.21678	0.001	0.0141005
F30H5.3	III:505236-512175	1.54862	10.714	6.91842	2.79043	5e-05	0.00111772
T19C3.2	III:614706-617447	0.475503	2.82303	5.93693	2.56972	0.00105	0.014685
fbxa-14,fbxa-15	III:1315263-1324633	2.4148	0.350243	-6.89464	-2.78547	0.0025	0.0289553
dpy-1	III:2034944-2048012	1.14569	4.5148	3.94068	1.97844	5e-05	0.00111772
Y71H2AM.15	III:2747123-2756541	1.96748	8.24391	4.19009	2.06698	5e-05	0.00111772
pho-9	III:2757167-2760816	11.8549	4.62279	-2.56445	-1.35864	5e-05	0.00111772
trpl-1	III:2849065-2855422	0.239202	0.824059	3.44503	1.78452	0.0007	0.0105176
cutl-25	III:3042588-3047125	2.4405	5.55439	2.27592	1.18645	0.0009	0.0128888
Y53G8AM.5	III:3256729-3258395	3.85254	0.281493	-13.6861	-3.77464	0.00115	0.0157786
spe-41	III:3439010-3444590	2.52186	0.256138	-9.84571	-3.2995	5e-05	0.00111772
C46F11.6	III:3667350-3670436	15.4999	33.2012	2.14203	1.09898	5e-05	0.00111772
R07E5.17	III:4402594-4404436	0.537077	1.82764	3.40294	1.76678	0.00235	0.027496
pqn-29	III:4643998-4646346	0.359596	1.2364	3.4383	1.7817	0.00145	0.0188418
abu-13	III:6941887-6945831	2.68125	15.3035	5.7076	2.51289	5e-05	0.00111772
col-8	III:7019582-7020785	2130.23	1063.25	-2.00351	-1.00253	5e-05	0.00111772
F56C9.8	III:7316035-7319554	15.8749	37.6579	2.37217	1.24621	5e-05	0.00111772
ttr-8	III:7562171-7565345	11.5498	4.11022	-2.81002	-1.49058	0.0013	0.0172847
K12H4.7	III:8044997-8051155	196.317	82.3942	-2.38266	-1.25257	5e-05	0.00111772
C30A5.10	III:8205123-8209875	0.0992778	0.712669	7.17853	2.84369	0.0021	0.0250832
unc-86	III:8212757-8216336	2.48492	8.54722	3.43964	1.78226	5e-05	0.00111772
glr-1	III:8584185-8588615	0.257362	0.903117	3.50913	1.81111	0.0012	0.0162538
F44E2.4	III:8832466-8838424	2.15062	8.29496	3.85701	1.94748	5e-05	0.00111772
F59B2.8	III:9007973-9010164	1.69187	4.0583	2.39871	1.26226	0.0007	0.0105176
K04H4.2	III:9347713-9355480	5.32703	40.5505	7.61222	2.92832	5e-05	0.00111772
F54C8.6	III:9443837-9450765	4.25288	17.6942	4.16052	2.05676	5e-05	0.00111772
C48B4.3	III:9580642-9582388	2.07095	6.71641	3.24315	1.6974	0.0003	0.00528769
gei-13	III:9632187-9637116	5.91836	33.808	5.71239	2.51409	5e-05	0.00111772
ncx-7	III:9715882-9720291	5.01096	2.48516	-2.01635	-1.01175	0.001	0.0141005
C05B5.2	III:9999818-10000516	2.8273	0.612366	-4.61701	-2.20696	0.00285	0.031907
T16G12.1,T16G12.7	III:10038542-10049781	6.21965	3.09115	-2.01208	-1.00869	5e-05	0.00111772
unc-47	III:10183793-10186390	0.276075	0.99387	3.6	1.848	0.0013	0.0172847
W05B2.2	III:10960242-10966996	0.108925	0.559502	5.13658	2.36081	0.0003	0.00528769
col-93	III:10969943-10991919	1749.92	558.936	-3.13081	-1.64653	5e-05	0.00111772
Y75B8A.6	III:12122747-12130646	15.8318	37.587	2.37415	1.2474	5e-05	0.00111772
osm-12	III:12190978-12202533	0.305059	1.27372	4.17532	2.06189	0.0004	0.0066819
agmo-1	III:12793383-12798549	0.612938	4.1423	6.75811	2.75662	5e-05	0.00111772
col-97	III:12987671-13000670	3.05836	11.4479	3.74315	1.90425	0.0007	0.0105176
F53A2.1	III:13322266-13324839	1.06247	2.80459	2.63969	1.40036	0.00245	0.0284722
W06F12.2	III:13726639-13731684	9.82208	19.6599	2.0016	1.00115	0.0001	0.00210859
C18H7.1	IV:615543-620930	0.0523589	0.953319	18.2074	4.18645	0.0015	0.0193634
clec-168	IV:1256955-1259344	0.119709	0.900882	7.5256	2.9118	0.00145	0.0188418
nhr-41	IV:1385976-1410045	5.2081	10.4824	2.01271	1.00914	0.0007	0.0105176
Y41D4B.15,hpo-6	IV:1545299-1567716	97.2892	14.7343	-6.60291	-2.7231	5e-05	0.00111772
Y41D4B.26	IV:1631950-1633257	8.07308	17.9831	2.22754	1.15545	0.0002	0.00379779
Y41D4B.6	IV:1633731-1637367	4.14566	17.3569	4.18676	2.06583	5e-05	0.00111772
rpi-2	IV:1711254-1715079	1.24583	2.8338	2.27463	1.18563	0.00145	0.0188418
nsy-4	IV:2320232-2326737	12.6345	37.2408	2.94755	1.55952	5e-05	0.00111772
Y54G2A.41	IV:2751445-2753461	6.11997	2.18868	-2.79619	-1.48347	0.00425	0.0428994
Y54G2A.45	IV:2805856-2809030	30.1068	12.811	-2.35007	-1.23271	5e-05	0.00111772
Y54G2A.76	IV:2809445-2812855	1.60155	12.5708	7.84915	2.97254	5e-05	0.00111772
clec-85	IV:2854345-2855456	276.029	23.0979	-11.9504	-3.57899	5e-05	0.00111772
W08E12.6	IV:3298628-3299712	1.76217	9.49449	5.38795	2.42974	0.0001	0.00210859
-	IV:3313848-3317296	8.8745	0.238831	-37.1581	-5.2156	5e-05	0.00111772
grd-10	IV:3441090-3441788	39.3301	19.5966	-2.00699	-1.00503	0.00025	0.00457656
ceh-53	IV:3498217-3503912	0.614533	2.23629	3.63901	1.86355	0.0039	0.0403744
zag-1	IV:3855838-3861503	5.49637	19.2282	3.49835	1.80667	5e-05	0.00111772
clec-78	IV:3989101-4014221	1.55477	5.74226	3.69332	1.88492	5e-05	0.00111772
F49F1.1	IV:4117787-4119179	129.83	6.44099	-20.1568	-4.3332	5e-05	0.00111772
dpy-13	IV:4235613-4236706	2.59259	0.688406	-3.76608	-1.91306	0.0008	0.0117379
F15E6.4	IV:4291461-4292109	1.97683	8.82635	4.4649	2.15863	0.00355	0.0375426
F28E10.1	IV:4568840-4590305	3.436	9.97383	2.90274	1.53742	0.00095	0.0134924
F19C7.1	IV:4605785-4609679	351.609	142.588	-2.46591	-1.30212	5e-05	0.00111772
bus-4	IV:4688266-4691934	0.759384	3.77629	4.97283	2.31407	5e-05	0.00111772
Y9C9A.8	IV:4920354-4932217	0.97852	0.237105	-4.12695	-2.04508	0.0011	0.0152448
ssq-2	IV:4996141-4997553	3.63735	1.02456	-3.55016	-1.82789	0.00045	0.0073914
ssq-4	IV:5016480-5017762	3.87427	0.889719	-4.35449	-2.1225	5e-05	0.00111772
glf-1	IV:5885828-5889805	1.5351	10.001	6.51489	2.70374	5e-05	0.00111772
bli-6	IV:6377093-6378579	7.4249	2.82983	-2.6238	-1.39166	0.0002	0.00379779
C01G5.7,C01G5.9	IV:6518173-6522504	1.16614	2.96292	2.54079	1.34528	0.0022	0.026164
C01B10.6	IV:6640160-6645352	253.273	110.11	-2.30018	-1.20175	5e-05	0.00111772
hil-7	IV:6645867-6646939	61.2939	301.697	4.92214	2.29928	5e-05	0.00111772
ceh-48	IV:6812107-6815581	1.32156	6.58729	4.98448	2.31745	5e-05	0.00111772
H20E11.3	IV:6824893-6826761	5.32448	2.37342	-2.24338	-1.16567	0.0014	0.0183481
H20E11.1	IV:6830084-6833440	5.33221	2.19624	-2.42788	-1.2797	0.0002	0.00379779
jnk-1	IV:6957633-6963729	1.25864	2.97128	2.36071	1.23922	0.0024	0.0280333
C34D4.1	IV:7156899-7160109	0.487221	1.75901	3.61029	1.85211	0.0007	0.0105176
C42D4.3	IV:7179238-7180414	1.94828	8.31928	4.27006	2.09426	5e-05	0.00111772
C42D4.2	IV:7180543-7182993	7.22278	2.83791	-2.54511	-1.34773	5e-05	0.00111772
unc-8	IV:7197152-7203498	0.107329	0.416395	3.87961	1.95592	0.00355	0.0375426
F45E4.3,tag-199	IV:7606480-7629040	0.87796	3.59257	4.09195	2.03279	5e-05	0.00111772
C50F7.5	IV:7726717-7727951	29.2154	4.99401	-5.85009	-2.54846	5e-05	0.00111772
ric-3	IV:7818250-7821161	4.61881	9.58545	2.07531	1.05332	0.0003	0.00528769
bbs-2	IV:7934096-7937746	0.320147	1.1316	3.53463	1.82155	0.0013	0.0172847
faah-2	IV:8152444-8154859	33.0685	12.2145	-2.70732	-1.43686	5e-05	0.00111772
F17E9.4	IV:8348372-8349170	186.957	89.4624	-2.08978	-1.06335	5e-05	0.00111772
cdh-5	IV:8668935-8677974	1.16447	4.42055	3.79619	1.92455	5e-05	0.00111772
Y11D7A.7	IV:9249528-9250470	43.6209	2.41085	-18.0936	-4.17741	5e-05	0.00111772
C10C5.3	IV:9374764-9376492	21.1334	6.12148	-3.45234	-1.78757	5e-05	0.00111772
C10C5.4	IV:9378602-9380450	38.141	12.6628	-3.01205	-1.59075	5e-05	0.00111772
C10C5.5	IV:9381420-9383115	9.10085	3.69461	-2.46328	-1.30058	5e-05	0.00111772
F58G6.9	IV:9651425-9652484	20.3384	6.90536	-2.94531	-1.55842	0.0001	0.00210859
msp-76	IV:9688981-9689436	8.75396	2.99842	-2.91952	-1.54573	0.0028	0.0314754
T13H10.2	IV:9964266-9966630	0.349302	1.54082	4.41114	2.14115	0.0006	0.00935238
C04G2.9	IV:10112890-10114231	2.04888	0.664291	-3.08431	-1.62495	0.00495	0.0480258
col-124	IV:10214983-10228078	2574.76	989.791	-2.60132	-1.37924	5e-05	0.00111772
F01G10.10	IV:10246161-10249907	0.802332	1.95286	2.43398	1.28332	0.00185	0.0228311
R10H10.3	IV:10388492-10393294	57.9318	20.0591	-2.88806	-1.5301	5e-05	0.00111772
ugt-43	IV:10464658-10467240	4.08676	0.846781	-4.82623	-2.2709	5e-05	0.00111772
ugt-44	IV:10469762-10471890	56.9154	10.9758	-5.18554	-2.37449	5e-05	0.00111772
T07G12.3	IV:10533942-10536430	0.144219	1.19508	8.28656	3.05077	0.00075	0.0112076
efn-2	IV:10576349-10578286	10.6853	21.4292	2.00548	1.00395	0.0002	0.00379779
grl-21	IV:10737476-10738191	1.83444	7.54858	4.11492	2.04087	5e-05	0.00111772
F13H10.5	IV:10990996-10994137	0.916049	4.74047	5.17491	2.37153	5e-05	0.00111772
F36H1.11	IV:11049170-11049556	4.1033	15.7192	3.83087	1.93767	0.0017	0.0213634
col-125	IV:11225504-11226519	8.85364	31.6131	3.57063	1.83618	5e-05	0.00111772
F20B10.3	IV:12168086-12169089	0.887962	4.55944	5.13472	2.36029	5e-05	0.00111772
K08E7.5	IV:12573369-12578846	0.488792	2.47385	5.06115	2.33947	5e-05	0.00111772
C26H9A.2	IV:12653488-12674881	3.0218	7.38513	2.44395	1.28921	5e-05	0.00111772
inx-6	IV:12746583-12749721	2.33563	5.99445	2.56652	1.35982	0.00015	0.00299303
clec-186	IV:12855544-12869083	90.2384	12.9069	-6.99149	-2.8056	5e-05	0.00111772
C32H11.4	IV:12921287-12923292	59.1029	1.64185	-35.9977	-5.16984	5e-05	0.00111772
F55G11.8	IV:12962807-12964624	14.0219	0.435194	-32.2199	-5.00988	5e-05	0.00111772
F55G11.4	IV:12973635-12975597	276.195	3.33469	-82.8248	-6.37199	5e-05	0.00111772
dod-17	IV:12976292-12978344	6.47524	0.145565	-44.4835	-5.4752	0.00055	0.0087415
unc-30	IV:13119095-13124387	3.18365	6.41876	2.01616	1.01161	0.0026	0.0297625
C08F11.7	IV:13637287-13638525	1.95678	0.370679	-5.27891	-2.40024	0.0015	0.0193634
noah-2	IV:14091253-14096624	33.5157	106.069	3.16476	1.6621	5e-05	0.00111772
Y67A10A.9	IV:14394129-14400361	2.0263	6.33489	3.12633	1.64447	5e-05	0.00111772
Y57G11C.39	IV:14637750-14641237	0.328721	2.33672	7.10852	2.82955	0.0038	0.0396376
Y73F8A.5	IV:15259912-15269065	0.517354	1.69143	3.26939	1.70902	5e-05	0.00111772
F26D10.11	IV:17275637-17276764	0.533388	2.72655	5.11176	2.35382	0.00205	0.0246143
C49C3.6,C49C3.7	IV:17320787-17339066	106.281	15.0572	-7.05848	-2.81935	0.0003	0.00528769
C30H6.5	IV:17371768-17375631	0.0885661	0.662199	7.47689	2.90244	0.00325	0.0351266
T21D12.7	IV:288802-291425	0.352097	1.34632	3.82372	1.93497	0.00065	0.00995122
dsc-4	IV:315052-320576	32.2551	14.1664	-2.27687	-1.18705	5e-05	0.00111772
col-101	IV:325057-330648	3028.05	1181.01	-2.56395	-1.35837	5e-05	0.00111772
asm-3	IV:520209-523776	3.79274	32.1811	8.48492	3.0849	5e-05	0.00111772
col-109	IV:1804300-1820358	1.18415	9.55037	8.06517	3.01171	0.0008	0.0117379
C23H5.8	IV:2111889-2113422	91.1823	31.555	-2.88963	-1.53089	5e-05	0.00111772
Y54G2A.49	IV:2851692-2853261	17.7083	2.28784	-7.74018	-2.95236	5e-05	0.00111772
Y54G2A.21	IV:2902373-2914816	2.76719	0.508616	-5.44063	-2.44377	5e-05	0.00111772
lad-2	IV:2964406-2978461	0.850299	3.21749	3.78395	1.91989	5e-05	0.00111772
Y67D8C.9	IV:3077472-3086923	2.09141	4.2531	2.0336	1.02404	0.00035	0.00600724
clec-173	IV:3266202-3267803	62.4859	30.2605	-2.06493	-1.0461	5e-05	0.00111772
dyf-3	IV:3396580-3399123	4.37468	2.10757	-2.0757	-1.0536	0.00405	0.0415518
Y37E11AL.6	IV:3658956-3668703	1.00693	3.7085	3.68298	1.88088	5e-05	0.00111772
clec-174	IV:3922088-3943886	13.9851	3.82519	-3.65605	-1.87029	5e-05	0.00111772
F49F1.5	IV:4119460-4120398	52.2733	3.53855	-14.7725	-3.88484	5e-05	0.00111772
mul-1	IV:4121341-4123069	11.8597	0.625853	-18.9497	-4.2441	5e-05	0.00111772
F49F1.7	IV:4123524-4125757	95.7458	1.88867	-50.6948	-5.66377	5e-05	0.00111772
ZK180.5	IV:4515038-4517169	5.36126	52.0487	9.7083	3.27922	5e-05	0.00111772
msp-59	IV:5312689-5313146	5.88292	1.81183	-3.24695	-1.69909	0.00255	0.0293367
spp-7	IV:5412813-5415762	0.183383	1.26993	6.92501	2.79182	0.00335	0.035953
C06E7.4	IV:5848649-5859976	9.53704	26.6844	2.79798	1.48438	0.00105	0.014685
lec-11	IV:6588189-6590205	14.0754	4.10076	-3.43239	-1.77921	5e-05	0.00111772
grsp-3	IV:7130704-7131856	8.49651	1.90978	-4.44895	-2.15346	0.00065	0.00995122
F42C5.3	IV:7286181-7287569	0.335099	3.64751	10.8849	3.44425	0.00025	0.00457656
F33D4.6	IV:7710987-7718016	1.51837	10.9415	7.20608	2.84922	0.00015	0.00299303
clec-52	IV:8167162-8168774	6.31546	38.8059	6.14459	2.61932	5e-05	0.00111772
pme-4	IV:8712412-8715027	1.33838	0.374703	-3.57184	-1.83667	0.0027	0.0305763
klp-11	IV:8755039-8762125	6.24994	15.5598	2.48959	1.31591	5e-05	0.00111772
col-119	IV:8975500-9005410	5332.34	1949.06	-2.73585	-1.45199	5e-05	0.00111772
pcp-2	IV:9160639-9165134	10.4369	1.33492	-7.81837	-2.96686	5e-05	0.00111772
rab-28	IV:9242224-9243999	0.75626	2.66691	3.52645	1.81822	0.00415	0.0422311
T20D3.2	IV:9314809-9339312	556.466	172.133	-3.23277	-1.69277	0.00015	0.00299303
del-2	IV:9636979-9642003	0.536929	1.90035	3.53929	1.82346	0.0003	0.00528769
msp-81	IV:9835883-9836451	5.68132	1.52088	-3.73555	-1.90132	0.0036	0.0378965
ech-9	IV:10233319-10235329	5.632	0.339173	-16.6051	-4.05356	5e-05	0.00111772
R09E10.5	IV:10295415-10302310	2.25525	9.92453	4.40063	2.13771	5e-05	0.00111772
F13B12.4	IV:10444608-10449904	0.599813	2.84206	4.73824	2.24435	5e-05	0.00111772
R09H10.5	IV:10621715-10628841	45.4429	19.8061	-2.29439	-1.19811	5e-05	0.00111772
T11G6.3	IV:10852680-10855312	2.45087	1.0443	-2.3469	-1.23075	0.00355	0.0375426
F13E9.11	IV:10864310-10873608	12.8987	49.3782	3.82815	1.93665	5e-05	0.00111772
dsl-6	IV:11396787-11398317	4.64388	13.7754	2.96636	1.56869	5e-05	0.00111772
lys-4	IV:11621442-11623124	24.39	73.4421	3.01116	1.59032	5e-05	0.00111772
lips-5	IV:11768637-11773742	5.01405	1.24724	-4.02012	-2.00723	5e-05	0.00111772
dyf-18	IV:11798664-11801179	0.129686	1.37669	10.6156	3.40811	0.0019	0.0231776
ZK822.1	IV:11918109-11922128	1.63668	4.82948	2.95078	1.56109	5e-05	0.00111772
lips-6	IV:12014282-12015659	0.193194	1.83266	9.48611	3.24582	0.0019	0.0231776
col-129	IV:12108670-12110258	292.258	24.672	-11.8457	-3.56629	5e-05	0.00111772
nlr-1	IV:12170833-12186613	2.09502	5.94944	2.8398	1.50579	5e-05	0.00111772
dnj-26	IV:12248312-12259212	21.0879	1.19112	-17.7043	-4.14602	5e-05	0.00111772
F53B2.8	IV:12526246-12536030	161.867	46.6042	-3.47323	-1.79627	5e-05	0.00111772
K08E7.6	IV:12579054-12581128	0.481534	3.64269	7.56476	2.9193	0.0002	0.00379779
T23F6.5	IV:12735233-12741523	0.175875	0.831329	4.72682	2.24087	0.00155	0.0198782
K08D8.4	IV:12907468-12909998	13.3626	1.19124	-11.2174	-3.48767	5e-05	0.00111772
K08D8.5	IV:12910644-12912136	32.1631	0.686338	-46.8619	-5.55034	5e-05	0.00111772
dod-24	IV:12940141-12941368	463.187	0.332936	-1391.22	-10.4421	5e-05	0.00111772
K10D11.3	IV:12982119-12986088	5.30464	1.6882	-3.14219	-1.65177	5e-05	0.00111772
K10D11.6	IV:12986750-12989433	7.18763	2.02274	-3.55341	-1.82921	5e-05	0.00111772
K10D11.5	IV:12989684-12991804	9.89265	2.94934	-3.35419	-1.74596	5e-05	0.00111772
pqn-74	IV:13329535-13331388	4.98515	17.4044	3.49125	1.80375	5e-05	0.00111772
mam-3	IV:13434241-13445309	0.219545	1.28273	5.84267	2.54663	5e-05	0.00111772
C08F11.13	IV:13607439-13609884	10.5154	2.10433	-4.99703	-2.32108	5e-05	0.00111772
Y37A1B.7	IV:14042592-14043780	1.9385	12.3564	6.37421	2.67225	5e-05	0.00111772
tag-273	IV:14487085-14505172	20.0337	47.1351	2.35279	1.23438	5e-05	0.00111772
clec-190	IV:15124932-15126121	204.494	13.0202	-15.7059	-3.97323	5e-05	0.00111772
M199.9	IV:15127490-15127791	603.74	12.3526	-48.8755	-5.61105	5e-05	0.00111772
K03D3.2	IV:16308224-16328641	56.3122	0.612971	-91.8676	-6.52148	0.0008	0.0117379
Y7A9D.1	IV:16381375-16382220	20.9771	49.8157	2.37477	1.24779	5e-05	0.00111772
Y65A5A.1	IV:16398842-16399844	29.7259	62.371	2.0982	1.06915	5e-05	0.00111772
F11E6.8	IV:17444120-17450543	3.05858	6.69969	2.19046	1.13123	0.0005	0.00804918
F11E6.3	IV:17470509-17472025	490.663	230.504	-2.12865	-1.08994	5e-05	0.00111772
Y39D8A.1	V:417850-421841	7.00331	2.2423	-3.12327	-1.64306	0.0009	0.0128888
pqn-60	V:504038-504616	48.3983	19.7125	-2.45521	-1.29585	5e-05	0.00111772
C14C6.5	V:536627-556155	643.115	32.7943	-19.6106	-4.29356	5e-05	0.00111772
Y50D4B.3,Y50D4B.4	V:1092652-1099129	79.8515	26.0039	-3.07075	-1.61859	5e-05	0.00111772
F25A2.1	V:1179603-1181548	6.44596	0.159603	-40.3875	-5.33584	0.0014	0.0183481
R09B5.11	V:1439204-1441871	8.46456	4.00296	-2.11458	-1.08037	0.00015	0.00299303
cnc-4	V:1447221-1447707	11.075	1.34593	-8.22851	-3.04063	5e-05	0.00111772
F16B4.4	V:1594111-1594665	391.043	153.002	-2.5558	-1.35377	5e-05	0.00111772
K04F1.9	V:1665251-1665949	23.3778	3.814	-6.12947	-2.61577	5e-05	0.00111772
hsp-16.41	V:1805232-1805875	1.58861	5.12269	3.22464	1.68913	0.00185	0.0228311
nphp-2	V:1895796-1906560	0.241419	0.818697	3.39119	1.76179	0.00145	0.0188418
ztf-28	V:2090139-2095113	28.3739	1.96569	-14.4346	-3.85145	5e-05	0.00111772
F22F7.3	V:2110703-2114488	0.438913	2.21216	5.04009	2.33345	5e-05	0.00111772
fbxa-137	V:2278825-2281387	0.637689	2.03998	3.19902	1.67763	0.0027	0.0305763
pud-4	V:2324509-2327262	44.1081	140.898	3.19438	1.67554	5e-05	0.00111772
Y45G12C.1	V:2565683-2570743	2.53901	0.914476	-2.77646	-1.47325	0.00265	0.0301342
ifc-1	V:2881392-2883754	9.21619	3.03044	-3.04121	-1.60465	5e-05	0.00111772
C31B8.4	V:2896636-2898417	3.80737	1.24466	-3.05896	-1.61304	0.0004	0.0066819
C36C5.5	V:3157094-3157870	73.6745	9.92023	-7.42669	-2.89272	5e-05	0.00111772
F35F10.5,T28A11.2,str-64	V:3280373-3287460	26.2321	5.3161	-4.93446	-2.3029	5e-05	0.00111772
T20D4.7	V:3408869-3409519	6.65024	1.08375	-6.13632	-2.61738	0.0003	0.00528769
W08A12.4	V:3673282-3676632	0.360865	3.03364	8.40658	3.07152	0.00015	0.00299303
cyp-35B1	V:3939031-3941235	0.574002	2.81134	4.89779	2.29213	5e-05	0.00111772
nlp-31	V:3980054-3980617	45.1296	17.202	-2.62351	-1.3915	5e-05	0.00111772
nlp-29	V:3984412-3984849	71.1366	14.8556	-4.78854	-2.25958	5e-05	0.00111772
K09D9.1	V:4025090-4026204	8.40951	1.63811	-5.13367	-2.35999	5e-05	0.00111772
C49G7.7	V:4034475-4038054	5.48414	0.570067	-9.62017	-3.26606	5e-05	0.00111772
nhr-114	V:4166759-4191515	100.649	21.2706	-4.73184	-2.24241	0.00015	0.00299303
F41F3.8	V:4648814-4651612	0.502068	4.27379	8.51237	3.08956	0.0002	0.00379779
R02F11.1	V:4801086-4805947	2.4433	20.6377	8.44665	3.07838	0.0006	0.00935238
C02E7.6	V:4919206-4919581	32.1926	228.929	7.11123	2.8301	5e-05	0.00111772
-	V:5475532-5478301	0.564803	0.0919257	-6.14413	-2.61921	0.0009	0.0128888
C14C11.4	V:5647563-5651051	2.67376	1.14162	-2.34208	-1.22778	0.0012	0.0162538
cyn-17	V:5799449-5805659	0.799407	7.58456	9.48773	3.24606	5e-05	0.00111772
atf-8	V:6105347-6107531	2.70936	12.8395	4.73894	2.24456	5e-05	0.00111772
F46E10.2	V:6520434-6521086	24.0998	49.2118	2.042	1.02998	0.0001	0.00210859
col-142	V:6831162-6832254	79.5041	11.1543	-7.12766	-2.83343	5e-05	0.00111772
col-143	V:6835634-6836700	3504.84	1181.67	-2.96601	-1.56852	5e-05	0.00111772
C03G6.5	V:7365242-7366224	11.5407	4.67534	-2.46842	-1.30358	5e-05	0.00111772
grsp-4	V:7624951-7626453	162.774	42.4514	-3.83436	-1.93898	5e-05	0.00111772
hint-3	V:7760465-7761613	34.3961	13.6118	-2.52693	-1.33739	5e-05	0.00111772
C26F1.1	V:7785360-7787711	7.36755	26.1782	3.55318	1.82911	5e-05	0.00111772
Y97E10AR.1	V:8001450-8004690	1.61888	8.05954	4.97847	2.3157	5e-05	0.00111772
catp-3	V:8076084-8079914	5.53172	0.299378	-18.4774	-4.20769	5e-05	0.00111772
asp-12	V:8269253-8272058	14.0907	2.21267	-6.36819	-2.67089	5e-05	0.00111772
asp-5	V:8272374-8274047	741.364	214.089	-3.46288	-1.79197	5e-05	0.00111772
F52E1.14	V:8378902-8386581	152.956	45.8575	-3.33546	-1.73788	5e-05	0.00111772
ZC190.4	V:8650341-8673545	4.39801	12.5563	2.855	1.51349	5e-05	0.00111772
ZC196.1	V:8742758-8745045	0.0827241	0.635586	7.6832	2.94171	0.00385	0.0399772
B0507.6	V:8746128-8750193	0.252677	1.06444	4.21265	2.07473	0.00045	0.0073914
frpr-11	V:8907190-8909442	2.16255	0.731121	-2.95786	-1.56455	0.00245	0.0284722
hsp-16.11	V:9090076-9090604	3.86435	12.4272	3.21586	1.6852	0.00015	0.00299303
pqn-31	V:9109602-9111019	33.9434	13.1361	-2.58398	-1.36959	5e-05	0.00111772
nas-3	V:9478163-9479604	1.7672	5.57387	3.15407	1.65721	5e-05	0.00111772
swt-5	V:9501386-9504726	0.532694	3.24195	6.08595	2.60548	0.0006	0.00935238
pqn-63	V:9616031-9617539	0.140825	1.08014	7.67009	2.93924	0.0016	0.0203674
T06E4.9	V:9620170-9620955	0.468318	3.14163	6.70833	2.74595	0.00165	0.0209071
T06E4.14	V:9625424-9626269	1.49758	16.792	11.2128	3.48707	5e-05	0.00111772
col-146	V:9629942-9631011	1.27374	0.158514	-8.0355	-3.00639	0.0045	0.0444121
ZK287.1	V:9666567-9673571	3.0653	13.1807	4.29997	2.10432	5e-05	0.00111772
F58E6.13	V:9745240-9749228	0.444953	3.14345	7.06468	2.82062	5e-05	0.00111772
lea-1	V:10011870-10031094	198.961	437.256	2.1977	1.13599	5e-05	0.00111772
F57A8.1	V:10037332-10054920	13.534	27.3884	2.02367	1.01698	0.00195	0.0236407
C08B6.4	V:10114764-10117411	1.03554	7.22237	6.9745	2.80209	5e-05	0.00111772
lys-1	V:10277826-10279127	489.796	119.518	-4.09809	-2.03496	5e-05	0.00111772
ttll-15	V:10358550-10361576	2.3999	0.993111	-2.41655	-1.27295	0.00215	0.0256359
ugt-2	V:10398809-10401313	5.88677	2.80365	-2.09968	-1.07017	0.00115	0.0157786
C35A5.10	V:10504192-10505289	0.190928	1.43003	7.48989	2.90495	0.00335	0.035953
ceh-22	V:10672290-10675644	1.40689	5.00093	3.5546	1.82969	0.00035	0.00600724
nrx-1	V:10825007-10846685	2.49096	6.51794	2.61664	1.38772	0.00025	0.00457656
C45B11.7	V:11050361-11053113	0.734452	0.113431	-6.47488	-2.69485	0.0009	0.0128888
T04C12.7	V:11054126-11055247	4.70902	0.831781	-5.66137	-2.50115	5e-05	0.00111772
nlp-33	V:11147343-11147810	151.312	42.8588	-3.53048	-1.81986	5e-05	0.00111772
T19C4.1	V:11149706-11151319	4.26477	14.8265	3.47651	1.79764	5e-05	0.00111772
T02E9.5	V:11342224-11356002	66.6396	158.996	2.38591	1.25454	5e-05	0.00111772
F38B7.2	V:11543933-11545291	1.76522	0.465559	-3.79161	-1.92281	0.00295	0.0326806
nlp-24	V:11616282-11618266	176.341	52.0656	-3.3869	-1.75997	5e-05	0.00111772
col-158	V:11829581-11843625	2.17709	12.9874	5.96549	2.57664	0.0015	0.0193634
cpr-1	V:11967792-11980101	198.554	610.204	3.07324	1.61976	5e-05	0.00111772
C27A7.1	V:12131449-12137398	6.18642	2.63777	-2.34532	-1.22979	5e-05	0.00111772
sqt-3	V:12344185-12363691	113.705	494.355	4.3477	2.12025	5e-05	0.00111772
K01D12.1	V:12377555-12378924	0.943529	8.44426	8.94966	3.16183	5e-05	0.00111772
bus-19	V:12872052-12885960	1.89135	6.97759	3.68921	1.88331	0.0019	0.0231776
pqn-67	V:12924440-12928173	0.489659	1.22742	2.50668	1.32578	0.0036	0.0378965
T16G1.2	V:12929157-12932905	1.08964	4.67629	4.29159	2.10151	5e-05	0.00111772
dsl-7	V:12993118-12994877	0.299921	1.70154	5.67329	2.50419	5e-05	0.00111772
F15B9.6	V:13014136-13016654	1.05435	5.34298	5.06756	2.3413	5e-05	0.00111772
fmi-1	V:13019063-13033399	1.21474	3.78227	3.11365	1.63861	5e-05	0.00111772
F57B1.6	V:13209644-13213462	3.02474	10.0249	3.3143	1.72871	5e-05	0.00111772
zip-5	V:13264545-13269863	22.9919	9.28231	-2.47696	-1.30857	5e-05	0.00111772
cut-2	V:13415061-13417604	23.1876	226.634	9.77393	3.28894	5e-05	0.00111772
T01D3.6	V:13716848-13720402	26.891	7.15952	-3.75598	-1.90919	5e-05	0.00111772
F53C11.1	V:13775750-13777771	25.4009	8.9491	-2.83837	-1.50506	5e-05	0.00111772
swt-6	V:13944968-13961984	22.4158	2.19811	-10.1978	-3.35018	5e-05	0.00111772
F47B8.10	V:14343067-14345660	0.107188	1.01975	9.51366	3.25	0.0008	0.0117379
F08H9.2	V:14460625-14461134	5.36449	1.25616	-4.27055	-2.09442	0.00295	0.0326806
C01G10.17	V:15090756-15091119	16.7395	1.08637	-15.4087	-3.94567	0.0006	0.00935238
T09F5.1	V:15149007-15150732	0.532357	2.36266	4.43811	2.14994	0.00085	0.0123659
C29F3.7	V:15354832-15357572	75.5554	9.6203	-7.85375	-2.97338	5e-05	0.00111772
pqn-71	V:15465676-15467074	0.393861	5.22768	13.2729	3.73041	5e-05	0.00111772
F57A10.4	V:15769427-15773226	7.06556	1.3535	-5.22021	-2.38411	0.0002	0.00379779
oac-20	V:15978715-15982854	4.02716	0.108572	-37.0921	-5.21304	5e-05	0.00111772
nhr-63	V:16002594-16004941	3.82229	1.10455	-3.4605	-1.79097	0.0006	0.00935238
fbxa-127,srz-100,srz-99	V:16728728-16733147	2.03501	0.0646891	-31.4583	-4.97537	0.00095	0.0134924
clec-26	V:16848609-16850196	3.59384	0.992679	-3.62034	-1.85613	5e-05	0.00111772
Y102A5C.5,Y102A5C.6	V:16928217-16930080	62.3088	1.26598	-49.2178	-5.62111	5e-05	0.00111772
srh-237	V:17090389-17091668	3.66208	0.136074	-26.9124	-4.7502	0.0006	0.00935238
ZK218.5	V:17101131-17101982	7.11022	0.466015	-15.2575	-3.93145	0.00025	0.00457656
ZK218.7	V:17105782-17106656	2.2391	0.187517	-11.9408	-3.57782	0.0034	0.0363195
F57G4.11	V:17625126-17627598	0.161223	1.83145	11.3597	3.50585	0.0001	0.00210859
ZK228.4	V:18462803-18465320	19.2088	7.02269	-2.73525	-1.45167	5e-05	0.00111772
slo-1	V:18492259-18508197	2.02884	5.29826	2.61147	1.38487	5e-05	0.00111772
grdn-1	V:18590964-18614007	8.10858	18.778	2.31582	1.21153	5e-05	0.00111772
cyp-42A1	V:18912038-18917979	3.66812	8.90447	2.42753	1.27949	5e-05	0.00111772
sdz-6	V:19320623-19321203	17.9226	6.89362	-2.59988	-1.37844	0.00045	0.0073914
Y43F8C.4	V:19625061-19630753	0.667515	2.63838	3.95254	1.98278	5e-05	0.00111772
Y116F11B.10	V:19870015-19873931	1.45854	0.231951	-6.28814	-2.65263	0.00025	0.00457656
cnc-7	V:20394072-20394732	35.308	10.396	-3.39631	-1.76396	5e-05	0.00111772
mlt-11	V:20667203-20678540	12.5415	41.7476	3.32876	1.73498	5e-05	0.00111772
daam-1	V:64563-83770	1.2013	3.43774	2.86168	1.51686	0.0001	0.00210859
W03F9.4	V:147525-152437	4.25141	9.72868	2.28834	1.1943	5e-05	0.00111772
R02C2.7	V:241325-242616	16.6647	6.55555	-2.54208	-1.346	0.0002	0.00379779
dod-19	V:385732-414760	595.472	130.16	-4.57492	-2.19375	5e-05	0.00111772
ZK6.11	V:415712-417706	398.164	59.5257	-6.68894	-2.74178	5e-05	0.00111772
fbxa-72	V:674881-676753	24.4862	5.70552	-4.29167	-2.10154	5e-05	0.00111772
nhr-270	V:802549-804741	0.489	1.88268	3.85006	1.94488	0.0005	0.00804918
T02B11.4	V:869070-871129	7.59897	0.725983	-10.4671	-3.3878	0.0002	0.00379779
cpr-5	V:1132596-1133993	15.9019	6.75957	-2.3525	-1.2342	5e-05	0.00111772
egl-2	V:1289097-1299338	0.648856	1.57071	2.42074	1.27544	0.00125	0.0168151
Y75B7AR.1	V:1391162-1392056	1.31666	4.60094	3.4944	1.80504	0.0015	0.0193634
R12A1.3	V:1422795-1425717	0.811004	5.39816	6.65614	2.73469	5e-05	0.00111772
oac-31	V:1538352-1541824	2.13789	0.343862	-6.21729	-2.63628	5e-05	0.00111772
hsp-16.2	V:1804333-1804971	4.65505	15.8403	3.40282	1.76673	5e-05	0.00111772
T06A1.1	V:1923123-1925565	0.629603	1.64679	2.6156	1.38714	0.00405	0.0415518
F36F12.1	V:2099336-2103218	0.201506	1.35993	6.74883	2.75464	0.00015	0.00299303
F22F7.6	V:2115489-2118686	0.244127	1.30548	5.34754	2.41887	0.002	0.0241405
Y19D10B.6,irld-16	V:2314002-2321052	2.06478	0.907531	-2.27516	-1.18597	0.0045	0.0444121
pud-3	V:2324509-2327262	118.465	416.687	3.51738	1.81451	5e-05	0.00111772
folt-2	V:2872464-2875600	168.504	11.3508	-14.8451	-3.89192	5e-05	0.00111772
C36C5.12	V:3158428-3159420	25.0638	1.45543	-17.2209	-4.10609	5e-05	0.00111772
C36C5.15	V:3163154-3168759	20.8051	0.301024	-69.1144	-6.11092	0.00185	0.0228311
cfz-2	V:3441500-3444877	8.20815	17.7672	2.16458	1.11409	5e-05	0.00111772
R08F11.4	V:3803856-3805527	4.19006	1.44349	-2.90273	-1.53741	0.00035	0.00600724
phat-5	V:4121485-4122517	0.80851	9.54048	11.8001	3.56072	5e-05	0.00111772
ZC132.4	V:4300959-4311093	4.09274	8.98302	2.19487	1.13413	0.00035	0.00600724
grl-5	V:4412746-4414626	1.56647	5.94551	3.79548	1.92428	0.0001	0.00210859
Y47D7A.13	V:4434881-4435927	3.9882	26.3827	6.61519	2.72578	5e-05	0.00111772
col-139	V:4652381-4653986	235.518	33.5401	-7.02198	-2.81188	5e-05	0.00111772
T19H12.6	V:4874357-4879319	0.282157	1.72455	6.11202	2.61165	5e-05	0.00111772
C02E7.7	V:4918153-4918585	2.66691	15.9173	5.96844	2.57735	0.00025	0.00457656
ncx-9	V:4991504-4995064	1.37336	0.521767	-2.63213	-1.39623	0.0042	0.0425823
ugt-7	V:4997022-5000568	3.78924	1.83293	-2.06731	-1.04776	0.00345	0.036711
cpt-4	V:5023737-5027725	0.79945	4.66381	5.83377	2.54443	5e-05	0.00111772
Y58A7A.5	V:5085885-5087121	10.9707	2.53322	-4.33073	-2.11461	5e-05	0.00111772
abu-8	V:5192992-5194608	0.957534	12.2493	12.7925	3.67723	5e-05	0.00111772
Y49G5A.1	V:5286342-5287360	839.372	5.06872	-165.598	-7.37154	5e-05	0.00111772
T09D3.3	V:5346511-5349571	0.127585	0.926091	7.25862	2.8597	0.00025	0.00457656
ZC317.7	V:5468733-5470997	10.9782	0.31898	-34.4166	-5.10503	5e-05	0.00111772
M03E7.4	V:5609384-5613252	0.249227	1.52769	6.12971	2.61582	5e-05	0.00111772
F25B4.8	V:5690014-5697545	20.7766	9.73508	-2.1342	-1.0937	0.0019	0.0231776
nstp-3	V:5794862-5798223	0.480787	2.90384	6.03976	2.59449	0.0002	0.00379779
col-140	V:5835852-5836841	5066.54	2058.25	-2.46158	-1.29958	5e-05	0.00111772
F26F12.4	V:5866133-5869332	1.27197	7.32046	5.75521	2.52487	5e-05	0.00111772
C10F3.7	V:5983744-5986854	0.713405	5.63706	7.90163	2.98215	0.00105	0.014685
Y38A10A.2	V:6057363-6063425	0.376422	2.19137	5.82158	2.54141	5e-05	0.00111772
gfi-1	V:6392535-6399921	36.0455	16.4841	-2.18668	-1.12875	5e-05	0.00111772
T05H4.15	V:6440179-6441711	4.14384	2.03051	-2.04079	-1.02913	0.00355	0.0375426
lec-10	V:6488198-6489050	251.586	69.2879	-3.63102	-1.86037	5e-05	0.00111772
pmp-5	V:6662190-6665821	16.7865	4.27213	-3.9293	-1.97427	5e-05	0.00111772
egl-46	V:6673963-6691886	11.4288	44.3986	3.8848	1.95784	5e-05	0.00111772
srg-31	V:6950834-6953897	1.94566	4.91535	2.52631	1.33703	0.0005	0.00804918
twk-11	V:7028327-7036557	0.355251	1.85901	5.23295	2.38762	5e-05	0.00111772
C05C8.7	V:7242906-7247297	21.6457	44.4654	2.05424	1.0386	5e-05	0.00111772
ddo-2	V:7433400-7435402	38.15	16.9382	-2.25231	-1.17141	5e-05	0.00111772
che-7	V:7961285-7969208	0.161546	0.744834	4.61066	2.20498	0.0008	0.0117379
col-43	V:8049743-8050893	5.8541	39.9404	6.82264	2.77033	5e-05	0.00111772
F20D6.10	V:8192059-8195802	1.74773	3.60122	2.06051	1.043	0.00315	0.0343427
asp-6	V:8267545-8268937	1424.88	500.744	-2.84553	-1.50869	5e-05	0.00111772
T23B12.14	V:8484281-8485233	4.74639	0.274315	-17.3027	-4.11292	0.00055	0.0087415
F41E6.11	V:8619930-8621313	0.596053	4.21034	7.0637	2.82042	5e-05	0.00111772
F41E6.12	V:8626901-8629106	9.15007	4.41999	-2.07016	-1.04974	0.0009	0.0128888
B0507.7,B0507.8	V:8757488-8763194	0.176914	2.13365	12.0604	3.59221	0.004	0.0411925
T19A5.3	V:8934736-8944063	1.9151	12.3917	6.47052	2.69388	5e-05	0.00111772
col-10,col-144	V:9159614-9165493	22.7336	53.604	2.35792	1.23752	5e-05	0.00111772
ptr-1	V:9178043-9181838	1.61922	3.59838	2.22229	1.15204	0.0004	0.0066819
lron-2	V:9284146-9287560	0.591189	4.55462	7.70417	2.94564	5e-05	0.00111772
E02C12.8	V:9371606-9373590	3.26545	1.52081	-2.14718	-1.10244	0.00435	0.0435253
T06E4.10	V:9618232-9619019	0.51103	5.04416	9.87058	3.30313	0.00035	0.00600724
T06E4.8	V:9622178-9622934	0.691526	3.97256	5.74463	2.52221	0.0019	0.0231776
col-147	V:9632270-9633337	22.2886	1.23444	-18.0556	-4.17438	5e-05	0.00111772
F40F9.10	V:9711463-9713632	0.447607	1.44496	3.22819	1.69072	0.00195	0.0236407
unc-42	V:9764610-9769361	4.58866	16.0969	3.50797	1.81064	0.00015	0.00299303
unc-41	V:9966403-9976238	1.05819	2.68306	2.53552	1.34229	5e-05	0.00111772
ugt-47	V:10094719-10098594	31.5181	12.0086	-2.62463	-1.39211	5e-05	0.00111772
ugt-17	V:10102590-10104946	12.5983	5.62416	-2.24003	-1.16352	5e-05	0.00111772
C51E3.10	V:10160436-10161115	11.286	3.26147	-3.4604	-1.79094	0.001	0.0141005
lys-2	V:10280309-10281470	136.082	3.59197	-37.8851	-5.24356	5e-05	0.00111772
col-149	V:10289720-10292868	8.00351	2.68765	-2.97788	-1.57428	5e-05	0.00111772
che-12	V:10299472-10307354	0.590918	1.46916	2.48623	1.31397	0.00275	0.0310402
F15H10.8	V:10401456-10402827	0.617488	2.21575	3.58833	1.84331	0.00105	0.014685
col-13	V:10420889-10421892	3.02983	0.541675	-5.59345	-2.48374	0.00045	0.0073914
col-12	V:10423906-10425092	13.8985	2.45763	-5.65525	-2.49959	5e-05	0.00111772
F22E12.1,Y32F6A.5	V:10446533-10457354	126.488	56.0415	-2.25704	-1.17443	5e-05	0.00111772
C35A5.11	V:10502115-10503045	6.14885	24.391	3.96676	1.98796	0.0015	0.0193634
ttr-23	V:10589091-10589964	17.7523	3.11417	-5.70049	-2.51109	5e-05	0.00111772
D1054.9	V:10785795-10791234	0.598663	4.02641	6.72567	2.74968	5e-05	0.00111772
dhs-18	V:11044066-11046895	18.3673	8.79316	-2.08882	-1.06269	0.0019	0.0231776
T04C12.1	V:11058648-11059264	2.14537	12.2414	5.70596	2.51247	0.00025	0.00457656
K10D6.2	V:11193734-11196395	6.75953	21.4561	3.1742	1.66639	5e-05	0.00111772
snf-11	V:11305069-11308446	1.92182	4.83943	2.51815	1.33236	5e-05	0.00111772
grl-7	V:11342224-11356002	2.7657	21.9119	7.92273	2.98599	0.0002	0.00379779
F57B7.2	V:11441913-11443603	2.72529	6.71806	2.46508	1.30164	0.0004	0.0066819
nas-20	V:11470799-11472311	6.94821	2.93744	-2.3654	-1.24208	0.00025	0.00457656
che-11	V:12144294-12150689	0.160858	0.817067	5.07943	2.34467	5e-05	0.00111772
K01D12.9	V:12403955-12404644	0.803448	7.84786	9.76773	3.28802	0.0003	0.00528769
T28H10.2	V:12510645-12512201	9.07491	2.40927	-3.76666	-1.91329	5e-05	0.00111772
C13C12.2	V:12523646-12525656	0.787448	3.31806	4.21369	2.07508	5e-05	0.00111772
fkb-4	V:12785152-12787104	2.07031	5.24979	2.53575	1.34241	0.00145	0.0188418
ugt-4	V:12793019-12795306	6.64065	2.39458	-2.7732	-1.47155	5e-05	0.00111772
C44H9.7	V:12853014-12854839	2.15129	4.4718	2.07866	1.05565	0.00365	0.0383641
max-1	V:13098909-13110337	1.35901	3.3724	2.48151	1.31122	5e-05	0.00111772
B0365.9	V:13131925-13133579	2.60473	6.47552	2.48606	1.31386	0.0013	0.0172847
clec-225	V:13133749-13134858	4.98203	1.45949	-3.41354	-1.77127	0.0018	0.0223747
clec-41	V:13134964-13138086	133.246	22.7446	-5.85836	-2.5505	5e-05	0.00111772
col-159,col-160	V:13198229-13202189	2757.41	619.038	-4.45435	-2.15521	5e-05	0.00111772
uig-1	V:13273078-13295913	7.03733	14.1393	2.00919	1.00661	0.00025	0.00457656
col-161	V:13317031-13318010	2.93531	0.319308	-9.19272	-3.20049	0.00155	0.0198782
rdy-2	V:13593382-13601184	0.46894	1.84532	3.93509	1.97639	0.00395	0.0407692
dct-17	V:13727760-13730785	40.2689	9.68087	-4.15964	-2.05646	5e-05	0.00111772
F35E12.5	V:13737006-13739651	420.653	6.60204	-63.7156	-5.99358	5e-05	0.00111772
F35E12.10	V:13745702-13748787	69.4156	30.8959	-2.24676	-1.16784	5e-05	0.00111772
F35E12.8	V:13749184-13751921	11.0451	3.10377	-3.55861	-1.83132	5e-05	0.00111772
srx-134,ttr-21	V:13853833-13856476	13.8658	5.28005	-2.62607	-1.39291	5e-05	0.00111772
C06B3.6	V:13908127-13911524	122.513	52.9065	-2.31565	-1.21142	5e-05	0.00111772
T26F2.3	V:13979506-13980907	0.408125	1.3913	3.409	1.76935	0.00295	0.0326806
F47B8.2	V:14315859-14316624	17.0089	8.34536	-2.03813	-1.02725	0.00085	0.0123659
egl-1	V:14431309-14432359	4.54592	11.4052	2.50889	1.32705	0.00105	0.014685
C53A5.2	V:14522727-14523177	4.94225	14.6518	2.9646	1.56784	0.0013	0.0172847
T01G5.1	V:15116841-15119617	1.04899	3.00899	2.86846	1.52028	0.00065	0.00995122
ZK1037.6	V:15325817-15327795	6.58593	2.68737	-2.4507	-1.29319	5e-05	0.00111772
wrt-8	V:15342084-15344572	0.123364	0.775533	6.28654	2.65226	0.0032	0.0346953
T26H5.8	V:15427160-15432722	0.121066	0.60196	4.97216	2.31387	0.0027	0.0305763
T23F1.5	V:15459409-15464425	0.434067	3.43128	7.90495	2.98276	5e-05	0.00111772
fbxa-139	V:15593461-15610387	3.35306	11.8805	3.54318	1.82504	5e-05	0.00111772
Y6E2A.4	V:15712205-15715644	0.284262	1.02484	3.60527	1.85011	0.0029	0.0322566
gst-38	V:15915167-15916079	8.57187	3.99973	-2.14311	-1.09971	0.00245	0.0284722
nhr-50	V:15997778-16000682	5.34221	1.78278	-2.99656	-1.58331	0.0007	0.0105176
clec-36	V:16846866-16848466	3.00771	0.91932	-3.27167	-1.71003	0.00075	0.0112076
Y102A5C.36	V:16926926-16927447	26.7963	1.2185	-21.9912	-4.45886	5e-05	0.00111772
T05E12.3	V:17076864-17077978	3.90057	9.01056	2.31006	1.20793	0.0002	0.00379779
T05E12.6	V:17084998-17090023	96.4889	3.48407	-27.6943	-4.79152	5e-05	0.00111772
K10G4.3	V:17262823-17267497	6.11671	2.7213	-2.24772	-1.16846	0.00015	0.00299303
fbxa-192	V:17637910-17656725	37.3958	0.950537	-39.3418	-5.29799	5e-05	0.00111772
fbxa-108	V:17656844-17658200	9.30277	0.557268	-16.6935	-4.06122	5e-05	0.00111772
ptr-22	V:18919233-18931381	0.163127	0.806711	4.94529	2.30605	0.00065	0.00995122
asp-17	V:19035713-19038236	2.72366	69.2917	25.4407	4.66906	5e-05	0.00111772
srw-85	V:19429439-19431813	1.0857	0.102728	-10.5687	-3.40173	0.0044	0.043866
C25F9.11	V:19432440-19433158	13.0595	4.14108	-3.15365	-1.65702	5e-05	0.00111772
pcp-4	V:19822617-19830830	8.03947	3.12687	-2.57109	-1.36238	5e-05	0.00111772
ttx-1	V:20053716-20064174	3.83593	10.3628	2.70151	1.43377	5e-05	0.00111772
Y38H6A.5	V:20329704-20335364	1.17096	4.23994	3.62091	1.85636	0.00285	0.031907
Y38H6C.14	V:20529952-20534307	0.826361	2.42952	2.94002	1.55583	0.0001	0.00210859
R57.2	X:297247-299286	1.58428	7.16004	4.51943	2.17614	5e-05	0.00111772
col-19	X:406451-425636	2335.32	726.704	-3.21358	-1.68418	5e-05	0.00111772
che-2	X:481377-486504	0.202474	0.79698	3.93621	1.97681	0.0012	0.0162538
nas-38	X:553221-563657	0.254039	1.69876	6.687	2.74136	0.0003	0.00528769
lpr-7	X:656187-658514	1.05465	3.55618	3.37191	1.75356	0.00015	0.00299303
ncam-1	X:692977-710007	10.5621	23.0852	2.18566	1.12807	5e-05	0.00111772
dyf-11	X:763768-766733	0.767952	1.87292	2.43885	1.2862	0.00425	0.0428994
nas-15	X:777720-780514	0.15413	0.954337	6.19177	2.63035	0.00115	0.0157786
F56F10.1	X:872516-875951	57.6297	27.4521	-2.09928	-1.0699	5e-05	0.00111772
cutl-21	X:1004333-1009526	0.581826	1.82617	3.13869	1.65016	0.0007	0.0105176
H42K12.3	X:1311507-1316636	5.43385	24.762	4.55699	2.18808	5e-05	0.00111772
fbxa-190	X:1372011-1374630	1.19997	0.374764	-3.20194	-1.67894	0.00445	0.0441404
dhs-25	X:1486501-1489329	61.7754	24.5368	-2.51766	-1.33208	5e-05	0.00111772
F09E10.1	X:1502879-1503219	31.1668	10.932	-2.85097	-1.51146	0.0004	0.0066819
H02F09.2,H02F09.3	X:1568668-1574010	1.80432	0.697649	-2.58629	-1.37089	0.00315	0.0343427
wrt-9	X:1576634-1590895	0.572033	3.79794	6.63937	2.73105	5e-05	0.00111772
C36C9.10	X:1681751-1681886	1214.1	476.804	-2.54633	-1.34843	5e-05	0.00111772
Y102A11A.2	X:2026641-2031508	0.96259	3.26726	3.39424	1.76309	0.00015	0.00299303
hum-6	X:2303076-2323315	2.39381	5.48257	2.29031	1.19554	5e-05	0.00111772
T01B6.1	X:2335676-2348647	3.98401	13.3218	3.34382	1.7415	5e-05	0.00111772
K02E10.4	X:2483262-2488296	4.35023	15.9129	3.65794	1.87103	5e-05	0.00111772
T03G6.1	X:2607946-2664574	3.11062	18.5487	5.96302	2.57605	0.00245	0.0284722
C14A11.2	X:2803111-2804830	1.4404	6.38176	4.43055	2.14749	5e-05	0.00111772
osm-5	X:2984277-2991450	0.463678	1.49947	3.23386	1.69326	0.00045	0.0073914
clec-265	X:3031722-3033203	22.4427	1.0915	-20.5613	-4.36187	5e-05	0.00111772
ceh-30	X:3063494-3065551	2.52228	6.41122	2.54184	1.34587	0.0003	0.00528769
ddr-2	X:3315320-3324229	3.21419	8.13651	2.53143	1.33995	5e-05	0.00111772
ZK813.3	X:3441838-3442460	504.544	1.34218	-375.914	-8.55426	5e-05	0.00111772
wrt-6	X:3480165-3483661	0.27654	1.56277	5.65115	2.49855	0.0001	0.00210859
abu-10	X:3798178-3799741	1.28851	4.004	3.10747	1.63573	0.00035	0.00600724
T19D2.1	X:3931769-3937881	3.49087	0.695869	-5.01656	-2.3267	5e-05	0.00111772
col-165	X:4353617-4354811	7.45694	70.2149	9.41605	3.23512	5e-05	0.00111772
ham-2	X:4554683-4559405	7.95914	19.8981	2.50003	1.32195	5e-05	0.00111772
C05E11.3	X:4578248-4585665	6.9338	16.1998	2.33635	1.22426	5e-05	0.00111772
R08E3.2	X:4822658-4824680	33.2223	16.1044	-2.06293	-1.0447	5e-05	0.00111772
ZC449.1	X:5024419-5028138	0.397248	2.66116	6.69899	2.74395	5e-05	0.00111772
Y64H9A.2	X:5044009-5044748	0.474868	2.83825	5.97692	2.57941	0.00255	0.0293367
C24H10.1	X:5068087-5074388	1.45866	3.91233	2.68214	1.42338	0.0016	0.0203674
Y34B4A.6	X:5253000-5255068	290.106	104.373	-2.77951	-1.47484	5e-05	0.00111772
Y34B4A.9	X:5255193-5256858	207.254	80.6929	-2.56843	-1.36089	5e-05	0.00111772
ift-81	X:5298560-5306328	0.619711	1.74817	2.82094	1.49618	0.00135	0.0177946
C26B9.3	X:5338272-5340181	3.39885	14.1846	4.17335	2.0612	5e-05	0.00111772
C25F6.7	X:5445160-5448030	1.28695	5.66641	4.40298	2.13848	5e-05	0.00111772
dlg-1	X:5479689-5484949	37.3315	80.9274	2.1678	1.11624	5e-05	0.00111772
bus-8	X:5492975-5505254	1.34791	11.452	8.49612	3.08681	5e-05	0.00111772
mec-2	X:5575929-5590815	1.61904	3.66469	2.2635	1.17856	0.00195	0.0236407
F14D12.1	X:5603765-5611250	1.06974	2.82596	2.64173	1.40148	0.00095	0.0134924
F46G11.6,tag-257	X:5783404-5787355	5.43281	11.7823	2.16873	1.11686	0.00015	0.00299303
hbl-1	X:5822140-5827757	17.2157	76.9116	4.46753	2.15948	5e-05	0.00111772
ctbp-1	X:5862716-5874024	2.01787	4.46217	2.21133	1.14491	5e-05	0.00111772
F49E10.2	X:5890405-5894743	0.541474	2.96547	5.47666	2.4533	5e-05	0.00111772
F22F4.1	X:6004482-6007043	1.65847	9.97838	6.01662	2.58895	5e-05	0.00111772
col-172	X:6672829-6674412	0.225065	1.21152	5.38298	2.4284	0.0041	0.0418773
nas-11	X:6713576-6718670	51.9321	12.2254	-4.24789	-2.08675	5e-05	0.00111772
asp-3	X:6791063-6792715	609.143	271.672	-2.2422	-1.16491	5e-05	0.00111772
unc-6	X:6889669-6897150	3.96116	8.38164	2.11596	1.08131	5e-05	0.00111772
ugt-57	X:6991658-6994159	3.57231	10.5045	2.94053	1.55607	5e-05	0.00111772
syd-9	X:7217804-7226812	9.8853	29.4738	2.98158	1.57607	5e-05	0.00111772
K09F5.6	X:7719265-7725609	4.52037	10.6394	2.35366	1.2349	5e-05	0.00111772
sek-1	X:7794955-7820739	26.9746	5.79659	-4.65353	-2.21832	5e-05	0.00111772
C54D2.1	X:7842550-7845618	0.502823	1.48584	2.955	1.56315	0.00225	0.0265976
M60.2	X:8242055-8247882	42.2053	19.35	-2.18115	-1.12509	5e-05	0.00111772
F13B9.2	X:8285682-8286778	0.374624	2.4066	6.42404	2.68348	0.00165	0.0209071
grd-4	X:8501338-8502282	9.99431	3.70812	-2.69525	-1.43042	0.0004	0.0066819
H03E18.1	X:8507875-8517830	1.87594	6.05562	3.22805	1.69066	5e-05	0.00111772
jmjd-3.1	X:8570765-8575442	6.47595	16.1047	2.48685	1.31432	5e-05	0.00111772
F18E9.1	X:8601568-8602272	0.370725	3.02925	8.17115	3.03054	0.00265	0.0301342
F53A9.1	X:8697409-8720820	58.6621	19.9076	-2.94672	-1.55911	0.0028	0.0314754
D1009.3	X:8908049-8910828	0.789065	3.05273	3.86879	1.95189	5e-05	0.00111772
fln-2	X:9397700-9427251	8.78535	20.43	2.32546	1.21752	5e-05	0.00111772
gpx-3	X:9587941-9588879	3.05935	6.63202	2.16779	1.11622	0.0033	0.0355552
dyf-7	X:9698677-9701600	3.2688	10.7777	3.29714	1.72122	5e-05	0.00111772
R07B1.9	X:9872909-9882799	0.503123	2.18329	4.33948	2.11752	0.00125	0.0168151
col-176	X:10077612-10078738	14.5936	1.16897	-12.4842	-3.64203	5e-05	0.00111772
C07A4.2	X:10172325-10174157	1.21429	2.68734	2.2131	1.14606	0.00475	0.0464459
fipr-21	X:10304506-10304948	110.194	32.214	-3.42069	-1.77428	5e-05	0.00111772
R07E3.6	X:10317721-10321854	2.12927	8.61108	4.04415	2.01584	5e-05	0.00111772
R07E3.2	X:10333860-10338200	0.428857	3.8814	9.05057	3.17801	0.0032	0.0346953
F59F5.7	X:10559534-10566668	0.445125	2.11459	4.75055	2.2481	5e-05	0.00111772
lpr-3	X:11057371-11059794	12.8487	54.9872	4.27959	2.09747	5e-05	0.00111772
lpr-6	X:11059993-11061868	5.34877	28.7734	5.37944	2.42746	5e-05	0.00111772
lpr-5	X:11062131-11064540	3.97696	20.8504	5.2428	2.39034	5e-05	0.00111772
lpr-4	X:11065132-11066811	4.34517	24.8695	5.72348	2.51689	5e-05	0.00111772
col-178,col-179	X:11199454-11203990	2235.46	828.235	-2.69906	-1.43246	5e-05	0.00111772
C03A3.1	X:11257360-11260225	2.15463	6.751	3.13325	1.64766	5e-05	0.00111772
pgp-3	X:11352135-11357090	1.80166	0.569706	-3.16244	-1.66103	5e-05	0.00111772
T04F8.9	X:11674460-11677021	2.10447	5.98307	2.84303	1.50743	5e-05	0.00111772
F54F7.2	X:11840042-11845339	25.4875	11.4973	-2.21682	-1.1485	5e-05	0.00111772
E01G6.1	X:12260883-12266557	0.19968	1.10505	5.5341	2.46835	5e-05	0.00111772
adt-1	X:12678824-12691163	0.431187	1.28395	2.97771	1.57421	5e-05	0.00111772
nhr-25	X:13008492-13013961	10.738	22.906	2.13317	1.09299	5e-05	0.00111772
unc-9	X:13201766-13216678	2.65442	5.45993	2.05692	1.04049	0.0008	0.0117379
sir-2.3	X:13332015-13333689	7.15609	3.20222	-2.23473	-1.1601	0.002	0.0241405
F46G10.4	X:13334076-13336784	6.67015	2.97776	-2.23999	-1.16349	0.0003	0.00528769
F48F7.3	X:13963508-13965718	0.3141	1.11551	3.55145	1.82841	0.0041	0.0418773
C37E2.2	X:14175907-14178591	0.820419	2.4846	3.02845	1.59858	0.005	0.0483744
K06G5.1	X:14214938-14219089	313.976	133.576	-2.35054	-1.23299	5e-05	0.00111772
sym-1	X:14568856-14589087	33.4427	78.7201	2.35388	1.23504	5e-05	0.00111772
syg-2	X:14654966-14662841	4.30959	10.7048	2.48395	1.31264	5e-05	0.00111772
slt-1	X:14674318-14683326	1.12902	3.83091	3.39313	1.76262	5e-05	0.00111772
F40E10.5	X:14701790-14703684	0.89278	6.1304	6.86664	2.7796	5e-05	0.00111772
unc-3	X:14773537-14783564	1.58261	5.18209	3.27439	1.71123	5e-05	0.00111772
daf-6	X:14888486-14894326	0.288617	1.94175	6.72777	2.75013	5e-05	0.00111772
F46F2.5	X:15262726-15267981	4.80115	2.02421	-2.37186	-1.24602	0.001	0.0141005
nhr-91	X:15309373-15314899	4.80972	14.3875	2.99134	1.5808	5e-05	0.00111772
Y15E3A.5	X:15338925-15344150	33.0308	16.1328	-2.04743	-1.03382	5e-05	0.00111772
K09E9.1	X:15620488-15626620	7.31712	3.49897	-2.09122	-1.06435	0.00035	0.00600724
ZK662.2	X:15696729-15698056	0.523826	2.08932	3.98858	1.99588	0.00485	0.0472222
F53H4.2	X:15852872-15860611	128.81	38.4692	-3.34839	-1.74347	5e-05	0.00111772
gmeb-2	X:15879083-15885628	1.33879	4.75747	3.55356	1.82926	5e-05	0.00111772
mboa-1	X:16030805-16034816	0.572875	3.6397	6.35339	2.66753	5e-05	0.00111772
F23A7.4	X:16212605-16213072	162.338	60.1755	-2.69774	-1.43175	5e-05	0.00111772
F23A7.8	X:16213372-16213599	229.426	108.527	-2.114	-1.07997	0.00015	0.00299303
F23A7.3	X:16220008-16224136	2.98577	1.15392	-2.5875	-1.37156	0.0021	0.0250832
pat-9	X:16536836-16540195	11.4592	27.8391	2.42941	1.2806	5e-05	0.00111772
cdh-9	X:16595230-16602052	1.41088	5.19168	3.67975	1.87961	5e-05	0.00111772
C06G1.2	X:16621813-16622739	0.535089	4.44115	8.29983	3.05308	0.00015	0.00299303
C06G1.1	X:16633362-16637633	1.08156	5.41205	5.00393	2.32307	5e-05	0.00111772
Y73B3A.3	X:84038-94919	4.16665	1.77695	-2.34483	-1.22949	0.00395	0.0407692
Y73B3A.9	X:149753-154577	18.1671	8.93743	-2.0327	-1.0234	5e-05	0.00111772
abu-12	X:450444-457648	0.338251	2.72282	8.0497	3.00893	5e-05	0.00111772
F25E2.2	X:806994-810782	0.0378575	43.5145	1149.43	10.1667	0.00185	0.0228311
mam-1	X:880628-888520	0.626153	3.74461	5.98034	2.58023	0.002	0.0241405
mab-7	X:892241-898070	1.3058	5.09639	3.90289	1.96454	5e-05	0.00111772
dgk-1	X:983182-991869	2.30127	5.83928	2.53742	1.34336	5e-05	0.00111772
nlf-1	X:1012716-1017680	2.77448	6.36397	2.29375	1.19771	0.0001	0.00210859
F21E9.2	X:1328156-1329947	0.302241	3.26454	10.8011	3.43311	0.0039	0.0403744
ttr-37	X:1335362-1336915	18.5716	6.69691	-2.77316	-1.47153	0.0001	0.00210859
F09E10.6	X:1495073-1497681	1.17771	5.18873	4.40578	2.1394	0.0014	0.0183481
Y102A11A.5	X:2026641-2031508	6.96788	20.6754	2.96724	1.56912	0.0003	0.00528769
F53B1.6	X:2114542-2118257	0.894074	2.66005	2.9752	1.57299	0.0002	0.00379779
dpy-3	X:2144601-2145647	9.55599	41.5929	4.35255	2.12186	5e-05	0.00111772
npax-2	X:2147613-2149252	0.556827	2.1608	3.88056	1.95626	0.00355	0.0375426
R04B3.1	X:2467350-2471308	0.252581	1.05072	4.15993	2.05656	0.0012	0.0162538
R04B3.3	X:2473763-2476014	0.188118	0.853432	4.53668	2.18164	0.00175	0.0219316
syg-1	X:2509338-2515324	3.96951	8.92386	2.2481	1.16871	5e-05	0.00111772
igcm-3	X:2694907-2706178	42.142	90.8443	2.15567	1.10814	5e-05	0.00111772
unc-2	X:2710919-2748114	5.25396	12.8673	2.44907	1.29223	0.0003	0.00528769
F53B3.3	X:2865908-2871060	0.735011	2.7373	3.72416	1.89691	5e-05	0.00111772
F53B3.5	X:2872766-2879658	44.1761	108.197	2.44922	1.29233	5e-05	0.00111772
hst-3.2	X:2918804-2923984	4.02519	8.09381	2.01079	1.00776	0.0033	0.0355552
F52E4.5	X:3085832-3087345	10.9152	4.93373	-2.21236	-1.14559	0.0002	0.00379779
fax-1	X:3196306-3199321	0.685515	2.70242	3.94217	1.97899	5e-05	0.00111772
F28B4.3	X:3227488-3235408	50.8849	17.7987	-2.85891	-1.51546	5e-05	0.00111772
F40F4.6	X:3235761-3261473	137.233	53.2785	-2.57577	-1.36501	5e-05	0.00111772
ZK816.4	X:3348877-3350401	0.171395	2.66532	15.5507	3.95891	0.00315	0.0343427
T27A10.6	X:3588856-3596460	3.98212	8.92172	2.24044	1.16379	0.0001	0.00210859
C02F12.5	X:3670372-3672058	22.576	6.69609	-3.37152	-1.7534	5e-05	0.00111772
tag-278	X:3681167-3689207	5.02694	10.506	2.08994	1.06347	0.0013	0.0172847
lim-4	X:3869415-3873493	0.860477	3.13611	3.64462	1.86577	0.00015	0.00299303
R02E4.3	X:4101701-4102125	4.46532	15.1693	3.39714	1.76431	0.00035	0.00600724
F09F9.2	X:4110432-4111595	1.375	11.5049	8.3672	3.06474	5e-05	0.00111772
tsp-14	X:4866682-4889577	9.22467	21.2769	2.30652	1.20572	5e-05	0.00111772
acn-1	X:5087838-5097073	5.98925	23.114	3.85925	1.94832	5e-05	0.00111772
sto-2	X:5307495-5323385	0.350836	1.3319	3.79636	1.92461	0.00225	0.0265976
lgx-1	X:5525174-5538521	1.0184	4.88011	4.79194	2.2606	5e-05	0.00111772
rgs-6	X:5720441-5728747	1.62097	3.27283	2.01906	1.01368	0.00165	0.0209071
F13D11.4	X:5829409-5834855	3.18276	8.47978	2.66429	1.41375	0.0012	0.0162538
C09B8.3	X:6007108-6011310	0.121316	0.682187	5.62322	2.4914	0.00485	0.0472222
ptr-4	X:6060756-6065986	2.33227	11.1426	4.77758	2.25628	5e-05	0.00111772
tag-275	X:6142622-6150541	6.53999	14.6157	2.23482	1.16016	5e-05	0.00111772
C14F11.2,C14F11.7	X:6208160-6219329	7.6067	15.3431	2.01705	1.01225	5e-05	0.00111772
C14F11.6	X:6238020-6239087	6.81123	23.7303	3.484	1.80074	5e-05	0.00111772
K10C2.1	X:6421035-6430610	32.8871	11.0009	-2.98949	-1.57989	5e-05	0.00111772
clec-266	X:6617440-6627975	156.987	343.798	2.18998	1.13092	5e-05	0.00111772
nhr-137	X:6661792-6669005	13.4008	3.55176	-3.773	-1.91572	5e-05	0.00111772
F38B6.6	X:6684462-6690125	1.10403	2.69803	2.4438	1.28913	0.0005	0.00804918
F14B8.5,otpl-3	X:6921647-6928704	7.65168	16.6586	2.17712	1.12242	5e-05	0.00111772
inx-1	X:6943739-6956406	3.66742	8.04691	2.19416	1.13367	5e-05	0.00111772
R173.3	X:7030224-7036084	0.367568	1.0866	2.95619	1.56373	0.0017	0.0213634
spp-4	X:7318274-7318776	77.8652	166.591	2.13948	1.09726	5e-05	0.00111772
sox-2	X:7458292-7463736	17.6044	39.957	2.26972	1.18251	5e-05	0.00111772
dpy-7	X:7536459-7537792	10.4534	43.6457	4.17526	2.06186	5e-05	0.00111772
F46C8.8	X:7546746-7554426	1.47752	8.52117	5.76721	2.52787	5e-05	0.00111772
F26A10.2	X:7630544-7644656	5.0969	16.756	3.28749	1.71699	5e-05	0.00111772
stn-2	X:7676521-7680629	2.18102	4.46286	2.04623	1.03297	0.00155	0.0198782
R09F10.5	X:8306224-8307680	2.08104	5.14091	2.47036	1.30472	0.00405	0.0415518
asns-2	X:8748430-8766287	11.3538	29.1713	2.5693	1.36137	0.0051	0.0490313
H29C22.1	X:9310616-9311326	99.8917	18.0706	-5.52786	-2.46672	5e-05	0.00111772
tbb-4	X:9434451-9436893	3.66315	11.0236	3.00932	1.58943	5e-05	0.00111772
T14B1.1	X:9664537-9668755	3.93446	15.2684	3.88069	1.95631	5e-05	0.00111772
ifp-1	X:9675843-9680169	2.04478	6.85598	3.35292	1.74541	5e-05	0.00111772
rrc-1	X:9823759-9831249	1.69942	4.05129	2.38393	1.25334	5e-05	0.00111772
ZC374.2	X:10034672-10047417	3.50126	7.32341	2.09165	1.06464	0.00025	0.00457656
oac-14	X:10139373-10142013	2.28435	0.307814	-7.4212	-2.89166	5e-05	0.00111772
cut-5	X:10333860-10338200	0.737185	4.20514	5.70432	2.51206	5e-05	0.00111772
R07A4.4	X:10751644-10758140	0.156736	0.8694	5.54691	2.47169	0.00395	0.0407692
C05A9.2	X:10842681-10844674	26.1524	53.0698	2.02925	1.02095	5e-05	0.00111772
pgp-5,pgp-8	X:10854319-10864425	1.28903	0.524183	-2.45912	-1.29814	0.0011	0.0152448
tni-1	X:11375879-11379468	22.4467	46.687	2.0799	1.05652	5e-05	0.00111772
col-180	X:11711310-11712337	3.90945	1.07722	-3.6292	-1.85966	0.00055	0.0087415
ttx-3	X:11764455-11769378	0.364102	1.30808	3.59262	1.84504	0.00115	0.0157786
C34E11.2	X:11805377-11814965	0.557024	1.82791	3.28156	1.71438	0.0002	0.00379779
W03G11.4	X:12076552-12093131	12.9548	34.9448	2.69744	1.4316	5e-05	0.00111772
F57G12.2	X:12156470-12160039	0.527176	3.41069	6.46974	2.69371	5e-05	0.00111772
F57G12.1	X:12169112-12171681	41.5139	83.6669	2.01539	1.01106	5e-05	0.00111772
C05E7.1	X:12941440-12943547	0.593994	2.68405	4.51865	2.17589	0.00045	0.0073914
cyp-14A2	X:13267604-13269697	0.325737	1.52292	4.67531	2.22506	0.00065	0.00995122
C49F8.3	X:13386058-13387547	3.71747	8.44836	2.27261	1.18435	0.00235	0.027496
cyp-13B1	X:13406674-13409644	0.759006	4.74282	6.24873	2.64356	5e-05	0.00111772
sad-1	X:13487552-13500669	1.55988	3.91085	2.50715	1.32605	5e-05	0.00111772
M03B6.3	X:13859105-13882781	1.38781	7.6602	5.51963	2.46458	0.00265	0.0301342
lgc-21	X:14064314-14067984	0.769984	3.3437	4.34256	2.11854	5e-05	0.00111772
sel-7	X:14332782-14340488	0.804173	6.32839	7.86944	2.97626	5e-05	0.00111772
hch-1	X:14696411-14699977	18.3037	50.9303	2.78251	1.47639	5e-05	0.00111772
mlt-9	X:15101786-15107967	1.84853	11.5344	6.23977	2.64149	5e-05	0.00111772
C11G10.2,unc-7	X:15120958-15147746	2.03043	4.65195	2.29112	1.19605	0.0001	0.00210859
F09C8.1	X:16159647-16163548	46.323	17.0867	-2.71106	-1.43886	5e-05	0.00111772
ifa-3	X:16265942-16271827	3.12987	13.8523	4.42584	2.14595	5e-05	0.00111772
F35B3.4	X:17019622-17020805	0.550547	1.93749	3.51921	1.81525	0.0043	0.0432454
-	X:17399785-17400004	51.0075	17.8134	-2.86343	-1.51775	0.00115	0.0157786
C41G7.7	I:9533579-9536271	0	0.353279	Infinity	inf	5e-05	0.00111772
C17H1.13	I:13124080-13125684	0	0.794659	Infinity	inf	5e-05	0.00111772
sod-5	II:4417682-4419131	0	0.342428	Infinity	inf	5e-05	0.00111772
ZK177.3	II:5515860-5517133	0.549108	0	-Infinity	-inf	5e-05	0.00111772
C06C3.12	II:9375106-9375848	0	0.862803	Infinity	inf	5e-05	0.00111772
C17F4.12	II:3243675-3244162	0	1.15701	Infinity	inf	5e-05	0.00111772
ins-32	II:3802958-3803324	0.585407	0	-Infinity	-inf	0.00065	0.00995122
T01B7.8	II:8736725-8737553	0	0.426676	Infinity	inf	5e-05	0.00111772
Y53F4B.48	II:15165890-15166028	0	12.4155	Infinity	inf	0.0005	0.00804918
-	III:7980736-7980954	1.2813	0	-Infinity	-inf	0.0023	0.0270723
Y17G9B.11	IV:4756604-4756942	0	0.700807	Infinity	inf	0.0001	0.00210859
dod-21	IV:12936737-12937948	54.3819	0	-Infinity	-inf	5e-05	0.00111772
dct-19	IV:12942932-12944526	1.19886	0	-Infinity	-inf	5e-05	0.00111772
dct-7	IV:4290295-4290573	0	1.60447	Infinity	inf	0.00015	0.00299303
C32H11.1	IV:12912789-12914969	1.39028	0	-Infinity	-inf	5e-05	0.00111772
C32H11.9	IV:12935050-12936271	24.52	0	-Infinity	-inf	5e-05	0.00111772
T02B11.9	V:876291-877166	0.524023	0	-Infinity	-inf	5e-05	0.00111772
F21C10.13	V:9122316-9123271	0	0.477997	Infinity	inf	5e-05	0.00111772
nlp-25	V:19607510-19608410	0.723907	0	-Infinity	-inf	0.0001	0.00210859
-	V:7341784-7342028	0	1.55644	Infinity	inf	0.00025	0.00457656
clec-229	V:15340276-15341446	0	0.558978	Infinity	inf	5e-05	0.00111772
-	V:17633810-17634516	1.60533	0	-Infinity	-inf	5e-05	0.00111772
M162.15	V:19771522-19771724	0	5.04931	Infinity	inf	0.00385	0.0399772
R07B1.6	X:9866659-9867921	0	0.70256	Infinity	inf	5e-05	0.00111772
F25E2.3	X:811172-813126	0	2.65941	Infinity	inf	5e-05	0.00111772
hlh-15	X:2412968-2413288	0	0.55299	Infinity	inf	0.005	0.0483744
C25F6.6	X:5450261-5450823	0	0.497273	Infinity	inf	0.00035	0.00600724
